# Supplementary material for: Insights into the genetic architecture of cerebellar lobules derived from the UK Biobank
Source: Sci Rep. 2024 Apr 25;14:9488. doi: 10.1038/s41598-024-59699-9 (PMC11551202; doi:10.1038/s41598-024-59699-9)
Supplement: Supplementary file 2 — Supplementary Tables. [file 41598_2024_59699_MOESM2_ESM.xlsx]

## Sheet: Overview
List of supplementary tables
Supplemental Table 1: Publicly available genome wide association study (GWAS) summary statistics used in the current study.
Supplemental Table 2: Heritability estimates for 33 cerebellar measures.
Supplemental Table 3: Genetic correlation estimates within the cerebellum.
Supplemental Table 4: Genomic SEM model fit indices for Confirmatory Factor Models.
Supplemental Table 5: Cerebellar Genomic SEM Common Factor model Results.
Supplemental Table 6: Exploratory Factor Analysis Standardized loadings.
Supplemental Table 7: Cerebellar Genomic SEM Confirmatory Factor Model Results.
Supplemental Table 8: Heritability enrichment results for evolutionary annotations.
Supplemental Table 9: Genetic correlation estimates between cerebellar and subcortical volumes.
Supplemental Table 10: Genetic correlation estimates between cerebellar and language network cortical volumes.
Supplemental Table 11: Genetic correlation estimates between cerebellar volumes and psychiatric disordres and cognitive traits.
Supplemental Table 12: Demographic information about the UK Biobank.

## Sheet: Table S1
Supplemental Table 1. Publicly available GWAS summary statistics used in the current study.
Ref_h2: heritability estimate reported in the reference, ref_se: standard error for heritability estimate reported in reference. PopPrevalence: assumed population prevalence for the heritability estimate in liability scale for binary traits (ref_h2). UKB_ID: UK biobank field ID for variable; UKB_BIG40_Pheno: Phenotype ID provided by Smith et al. (2021)
														UKB information
Interest	PMID	First Author	Year	Reported trait	Trait_name		N	Ncases	Ncontrols	Ncontrols	ref_h2	ref_se	PopPrevalence	UKB_ID	UKB_BIG40_Pheno	IDP description	hemisphere	measure	parcellation
Cerebellum	33875891	Smith	2021	Left I-IV Cerebellum	I-IV (L)	Quant	33219				0.283	0.0211		25893	137	Volume of grey matter in Left I-IV Cerebellum	L	VOLUME	FAST
Cerebellum	33875891	Smith	2021	Right I-IV Cerebellum	I-IV (R)	Quant	33219				0.284	0.0199		25894	138	Volume of grey matter in Right I-IV Cerebellum	R	VOLUME	FAST
Cerebellum	33875891	Smith	2021	Left V Cerebellum	V (L)	Quant	33219				0.28	0.021		25895	139	Volume of grey matter in Left V Cerebellum	L	VOLUME	FAST
Cerebellum	33875891	Smith	2021	Right V Cerebellum	V (R)	Quant	33219				0.274	0.0203		25896	140	Volume of grey matter in Right V Cerebellum	R	VOLUME	FAST
Cerebellum	33875891	Smith	2021	Left VI Cerebellum	VI (L)	Quant	33219				0.274	0.0239		25897	141	Volume of grey matter in Left VI Cerebellum	L	VOLUME	FAST
Cerebellum	33875891	Smith	2021	Vermis VI Cerebellum	VI (V)	Quant	33219				0.258	0.0224		25898	142	Volume of grey matter in Vermis VI Cerebellum	V	VOLUME	FAST
Cerebellum	33875891	Smith	2021	Right VI Cerebellum	VI (R)	Quant	33219				0.269	0.0226		25899	143	Volume of grey matter in Right VI Cerebellum	R	VOLUME	FAST
Cerebellum	33875891	Smith	2021	Left Crus I Cerebellum	CRUS I (L)	Quant	33219				0.318	0.0235		25900	144	Volume of grey matter in Left Crus I Cerebellum	L	VOLUME	FAST
Cerebellum	33875891	Smith	2021	Vermis Crus I Cerebellum	CRUS I (V)	Quant	33219				0.0789	0.0145		25901	145	Volume of grey matter in Vermis Crus I Cerebellum	V	VOLUME	FAST
Cerebellum	33875891	Smith	2021	Right Crus I Cerebellum	CRUS I (R)	Quant	33219				0.318	0.0245		25902	146	Volume of grey matter in Right Crus I Cerebellum	R	VOLUME	FAST
Cerebellum	33875891	Smith	2021	Left Crus II Cerebellum	CRUS II (L)	Quant	33219				0.302	0.0266		25903	147	Volume of grey matter in Left Crus II Cerebellum	L	VOLUME	FAST
Cerebellum	33875891	Smith	2021	Vermis Crus II Cerebellum	CRUS II (V)	Quant	33219				0.232	0.0222		25904	148	Volume of grey matter in Vermis Crus II Cerebellum	V	VOLUME	FAST
Cerebellum	33875891	Smith	2021	Right Crus II Cerebellum	CRUS II (R)	Quant	33219				0.329	0.0318		25905	149	Volume of grey matter in Right Crus II Cerebellum	R	VOLUME	FAST
Cerebellum	33875891	Smith	2021	Left VIIb Cerebellum	VIIB (L)	Quant	33219				0.287	0.0263		25906	150	Volume of grey matter in Left VIIb Cerebellum	L	VOLUME	FAST
Cerebellum	33875891	Smith	2021	Vermis VIIb Cerebellum	VIIB (V)	Quant	33219				0.253	0.0211		25907	151	Volume of grey matter in Vermis VIIb Cerebellum	V	VOLUME	FAST
Cerebellum	33875891	Smith	2021	Right VIIb Cerebellum	VIIB (R)	Quant	33219				0.314	0.0302		25908	152	Volume of grey matter in Right VIIb Cerebellum	R	VOLUME	FAST
Cerebellum	33875891	Smith	2021	Left VIIIa Cerebellum	VIIIA (L)	Quant	33219				0.279	0.0241		25909	153	Volume of grey matter in Left VIIIa Cerebellum	L	VOLUME	FAST
Cerebellum	33875891	Smith	2021	Vermis VIIIa Cerebellum	VIIIA (V)	Quant	33219				0.316	0.025		25910	154	Volume of grey matter in Vermis VIIIa Cerebellum	V	VOLUME	FAST
Cerebellum	33875891	Smith	2021	Right VIIIa Cerebellum	VIIIA (R)	Quant	33219				0.274	0.0261		25911	155	Volume of grey matter in Right VIIIa Cerebellum	R	VOLUME	FAST
Cerebellum	33875891	Smith	2021	Left VIIIb Cerebellum	VIIIB (L)	Quant	33219				0.284	0.0239		25912	156	Volume of grey matter in Left VIIIb Cerebellum	L	VOLUME	FAST
Cerebellum	33875891	Smith	2021	Vermis VIIIb Cerebellum	VIIIB (V)	Quant	33219				0.333	0.027		25913	157	Volume of grey matter in Vermis VIIIb Cerebellum	V	VOLUME	FAST
Cerebellum	33875891	Smith	2021	Right VIIIb Cerebellum	VIIIB (R)	Quant	33219				0.255	0.0213		25914	158	Volume of grey matter in Right VIIIb Cerebellum	R	VOLUME	FAST
Cerebellum	33875891	Smith	2021	Left IX Cerebellum	IX (L)	Quant	33219				0.338	0.0263		25915	159	Volume of grey matter in Left IX Cerebellum	L	VOLUME	FAST
Cerebellum	33875891	Smith	2021	Vermis IX Cerebellum	IX (V)	Quant	33219				0.31	0.0281		25916	160	Volume of grey matter in Vermis IX Cerebellum	V	VOLUME	FAST
Cerebellum	33875891	Smith	2021	Right IX Cerebellum	IX (R)	Quant	33219				0.335	0.0267		25917	161	Volume of grey matter in Right IX Cerebellum	R	VOLUME	FAST
Cerebellum	33875891	Smith	2021	Left X Cerebellum	X (L)	Quant	33219				0.255	0.0214		25918	162	Volume of grey matter in Left X Cerebellum	L	VOLUME	FAST
Cerebellum	33875891	Smith	2021	Vermis X Cerebellum	X (V)	Quant	33219				0.253	0.0225		25919	163	Volume of grey matter in Vermis X Cerebellum	V	VOLUME	FAST
Cerebellum	33875891	Smith	2021	Right X Cerebellum	X (R)	Quant	33219				0.243	0.0202		25920	164	Volume of grey matter in Right X Cerebellum	R	VOLUME	FAST
Cerebellum	33875891	Smith	2021	Cerebellum-White-Matter in the left hemisphere	CEREBELLUM WHITE-MATTER (L)	Quant	31968				0.322	0.0279		26556	193	Volume of Cerebellum-White-Matter in the left hemisphere generated by subcortical volumetric segmentation (aseg)	L	VOLUME	aseg
Cerebellum	33875891	Smith	2021	Cerebellum-Cortex in the left hemisphere	CEREBELLUM CORTEX (L)	Quant	31968				0.354	0.0289		26557	194	Volume of Cerebellum-Cortex in the left hemisphere generated by subcortical volumetric segmentation (aseg)	L	VOLUME	aseg
Cerebellum	33875891	Smith	2021	Cerebellum-White-Matter in the right hemisphere	CEREBELLUM WHITE-MATTER (R)	Quant	31968				0.295	0.0262		26587	210	Volume of Cerebellum-White-Matter in the right hemisphere generated by subcortical volumetric segmentation (aseg)	R	VOLUME	aseg
Cerebellum	33875891	Smith	2021	Cerebellum-Cortex in the right hemisphere	CEREBELLUM CORTEX (R)	Quant	31968				0.35	0.0301		26588	211	Volume of Cerebellum-Cortex in the right hemisphere generated by subcortical volumetric segmentation (aseg)	R	VOLUME	aseg
Cerebellum	35079123	Chambers	2022	Total cerebellar volume (excluding Crus I vermis)	CEREBELLUM TOTAL VOLUME (BiLat)	Quant	33265				0.506	0.02
Subcortical	33875891	Smith	2021	Left Thalamus	THALAMUS (L)	Quant	33219				0.27	0.0217		25878	122	Volume of grey matter in Left Thalamus	L	VOLUME	FAST
Subcortical	33875891	Smith	2021	Right Thalamus	THALAMUS (R)	Quant	33219				0.292	0.0202		25879	123	Volume of grey matter in Right Thalamus	R	VOLUME	FAST
Subcortical	33875891	Smith	2021	Left Caudate	CAUDATE (L)	Quant	33219				0.27	0.0217		25880	124	Volume of grey matter in Left Caudate	L	VOLUME	FAST
Subcortical	33875891	Smith	2021	Right Caudate	CAUDATE (R)	Quant	33219				0.276	0.0225		25881	125	Volume of grey matter in Right Caudate	R	VOLUME	FAST
Subcortical	33875891	Smith	2021	Left Putamen	PUTAMEN (L)	Quant	33219				0.288	0.0288		25882	126	Volume of grey matter in Left Putamen	L	VOLUME	FAST
Subcortical	33875891	Smith	2021	Right Putamen	PUTAMEN (R)	Quant	33219				0.287	0.0296		25883	127	Volume of grey matter in Right Putamen	R	VOLUME	FAST
Subcortical	33875891	Smith	2021	Left Pallidum	PALLIDUM (L)	Quant	33219				0.167	0.0183		25884	128	Volume of grey matter in Left Pallidum	L	VOLUME	FAST
Subcortical	33875891	Smith	2021	Right Pallidum	PALLIDUM (R)	Quant	33219				0.165	0.0181		25885	129	Volume of grey matter in Right Pallidum	R	VOLUME	FAST
Subcortical	33875891	Smith	2021	Left Hippocampus	HIPPOCAMPUS (L)	Quant	33219				0.265	0.023		25886	130	Volume of grey matter in Left Hippocampus	L	VOLUME	FAST
Subcortical	33875891	Smith	2021	Right Hippocampus	HIPPOCAMPUS (R)	Quant	33219				0.273	0.0248		25887	131	Volume of grey matter in Right Hippocampus	R	VOLUME	FAST
Subcortical	33875891	Smith	2021	Left Ventral Striatum	VENTRAL STRIATUM (L)	Quant	33219				0.28	0.0292		25890	134	Volume of grey matter in Left Ventral Striatum	L	VOLUME	FAST
Subcortical	33875891	Smith	2021	Right Ventral Striatum	VENTRAL STRIATUM (R)	Quant	33219				0.276	0.0289		25891	135	Volume of grey matter in Right Ventral Striatum	R	VOLUME	FAST
Subcortical	33875891	Smith	2021	Brain-Stem	BRAIN STEM (NotLat)	Quant	33219				0.251	0.023		25892	136	Volume of grey matter in Brain-Stem	NotLat	VOLUME	FAST
Subcortical	33875891	Smith	2021	Brain-Stem in the whole brain	BRAIN-STEM (NotLat)	Quant	31968				0.397	0.0304		26526	177	Volume of Brain-Stem in the whole brain generated by subcortical volumetric segmentation (aseg)	NotLat	VOLUME	aseg
Subcortical	33875891	Smith	2021	Thalamus-Proper in the left hemisphere	THALAMUS (L)	Quant	31967				0.278	0.0237		26558	195	Volume of Thalamus-Proper in the left hemisphere generated by subcortical volumetric segmentation (aseg)	L	VOLUME	aseg
Subcortical	33875891	Smith	2021	Caudate in the left hemisphere	CAUDATE (L)	Quant	31968				0.349	0.0266		26559	196	Volume of Caudate in the left hemisphere generated by subcortical volumetric segmentation (aseg)	L	VOLUME	aseg
Subcortical	33875891	Smith	2021	Putamen in the left hemisphere	PUTAMEN (L)	Quant	31968				0.321	0.0274		26560	197	Volume of Putamen in the left hemisphere generated by subcortical volumetric segmentation (aseg)	L	VOLUME	aseg
Subcortical	33875891	Smith	2021	Pallidum in the left hemisphere	PALLIDUM (L)	Quant	31968				0.303	0.0222		26561	198	Volume of Pallidum in the left hemisphere generated by subcortical volumetric segmentation (aseg)	L	VOLUME	aseg
Subcortical	33875891	Smith	2021	Hippocampus in the left hemisphere	HIPPOCAMPUS (L)	Quant	31968				0.264	0.0231		26562	199	Volume of Hippocampus in the left hemisphere generated by subcortical volumetric segmentation (aseg)	L	VOLUME	aseg
Subcortical	33875891	Smith	2021	Amygdala in the left hemisphere	AMYGDALA (L)	Quant	31968				0.224	0.0188		26563	200	Volume of Amygdala in the left hemisphere generated by subcortical volumetric segmentation (aseg)	L	VOLUME	aseg
Subcortical	33875891	Smith	2021	Accumbens-area in the left hemisphere	ACCUMBENS-AREA (L)	Quant	31968				0.237	0.0218		26564	201	Volume of Accumbens-area in the left hemisphere generated by subcortical volumetric segmentation (aseg)	L	VOLUME	aseg
Subcortical	33875891	Smith	2021	Cerebellum-White-Matter in the right hemisphere	CEREBELLUM WHITE-MATTER (R)	Quant	31968				0.295	0.0262		26587	210	Volume of Cerebellum-White-Matter in the right hemisphere generated by subcortical volumetric segmentation (aseg)	R	VOLUME	aseg
Subcortical	33875891	Smith	2021	Cerebellum-Cortex in the right hemisphere	CEREBELLUM CORTEX (R)	Quant	31968				0.35	0.0301		26588	211	Volume of Cerebellum-Cortex in the right hemisphere generated by subcortical volumetric segmentation (aseg)	R	VOLUME	aseg
Subcortical	33875891	Smith	2021	Thalamus-Proper in the right hemisphere	THALAMUS (R)	Quant	31967				0.306	0.024		26589	212	Volume of Thalamus-Proper in the right hemisphere generated by subcortical volumetric segmentation (aseg)	R	VOLUME	aseg
Subcortical	33875891	Smith	2021	Caudate in the right hemisphere	CAUDATE (R)	Quant	31968				0.335	0.0261		26590	213	Volume of Caudate in the right hemisphere generated by subcortical volumetric segmentation (aseg)	R	VOLUME	aseg
Subcortical	33875891	Smith	2021	Putamen in the right hemisphere	PUTAMEN (R)	Quant	31968				0.338	0.0271		26591	214	Volume of Putamen in the right hemisphere generated by subcortical volumetric segmentation (aseg)	R	VOLUME	aseg
Subcortical	33875891	Smith	2021	Pallidum in the right hemisphere	PALLIDUM (R)	Quant	31968				0.317	0.022		26592	215	Volume of Pallidum in the right hemisphere generated by subcortical volumetric segmentation (aseg)	R	VOLUME	aseg
Subcortical	33875891	Smith	2021	Hippocampus in the right hemisphere	HIPPOCAMPUS (R)	Quant	31968				0.288	0.0244		26593	216	Volume of Hippocampus in the right hemisphere generated by subcortical volumetric segmentation (aseg)	R	VOLUME	aseg
Subcortical	33875891	Smith	2021	Amygdala in the right hemisphere	AMYGDALA (R)	Quant	31968				0.236	0.0217		26594	217	Volume of Amygdala in the right hemisphere generated by subcortical volumetric segmentation (aseg)	R	VOLUME	aseg
Subcortical	33875891	Smith	2021	Accumbens-area in the right hemisphere	ACCUMBENS-AREA (R)	Quant	31968				0.256	0.0237		26595	218	Volume of Accumbens-area in the right hemisphere generated by subcortical volumetric segmentation (aseg)	R	VOLUME	aseg
Cortical language/reading network	33875891	Smith	2021	Left Inferior Frontal Gyrus, pars triangularis	INF FRONT GYRUS PARSTRI (L)	Quant	33219				0.102	0.0161		25790	34	Volume of grey matter in Left Inferior Frontal Gyrus, pars triangularis	L	VOLUME	FAST
Cortical language/reading network	33875891	Smith	2021	Right Inferior Frontal Gyrus, pars triangularis	INF FRONT GYRUS PARSTRI (R)	Quant	33219				0.0477	0.0147		25791	35	Volume of grey matter in Right Inferior Frontal Gyrus, pars triangularis	R	VOLUME	FAST
Cortical language/reading network	33875891	Smith	2021	Left Inferior Frontal Gyrus, pars opercularis	INF FRONT GYRUS PARSOP (L)	Quant	33219				0.0845	0.0212		25792	36	Volume of grey matter in Left Inferior Frontal Gyrus, pars opercularis	L	VOLUME	FAST
Cortical language/reading network	33875891	Smith	2021	Right Inferior Frontal Gyrus, pars opercularis	INF FRONT GYRUS PARSOP (R)	Quant	33219				0.0728	0.0145		25793	37	Volume of grey matter in Right Inferior Frontal Gyrus, pars opercularis	R	VOLUME	FAST
Cortical language/reading network	33875891	Smith	2021	Left Superior Temporal Gyrus, anterior division	SUP TEMP GYRUS ANT (L)	Quant	33219				0.136	0.0235		25798	42	Volume of grey matter in Left Superior Temporal Gyrus, anterior division	L	VOLUME	FAST
Cortical language/reading network	33875891	Smith	2021	Right Superior Temporal Gyrus, anterior division	SUP TEMP GYRUS ANT (R)	Quant	33219				0.121	0.0165		25799	43	Volume of grey matter in Right Superior Temporal Gyrus, anterior division	R	VOLUME	FAST
Cortical language/reading network	33875891	Smith	2021	Left Superior Temporal Gyrus, posterior division	SUP TEMP GYRUS POST (L)	Quant	33219				0.117	0.0152		25800	44	Volume of grey matter in Left Superior Temporal Gyrus, posterior division	L	VOLUME	FAST
Cortical language/reading network	33875891	Smith	2021	Right Superior Temporal Gyrus, posterior division	SUP TEMP GYRUS POST (R)	Quant	33219				0.167	0.0174		25801	45	Volume of grey matter in Right Superior Temporal Gyrus, posterior division	R	VOLUME	FAST
Cortical language/reading network	33875891	Smith	2021	Left Middle Temporal Gyrus, anterior division	MID TEMP GYRUS ANT (L)	Quant	33219				0.12	0.0166		25802	46	Volume of grey matter in Left Middle Temporal Gyrus, anterior division	L	VOLUME	FAST
Cortical language/reading network	33875891	Smith	2021	Right Middle Temporal Gyrus, anterior division	MID TEMP GYRUS ANT (R)	Quant	33219				0.148	0.0228		25803	47	Volume of grey matter in Right Middle Temporal Gyrus, anterior division	R	VOLUME	FAST
Cortical language/reading network	33875891	Smith	2021	Left Middle Temporal Gyrus, posterior division	MID TEMP GYRUS POST (L)	Quant	33219				0.161	0.0188		25804	48	Volume of grey matter in Left Middle Temporal Gyrus, posterior division	L	VOLUME	FAST
Cortical language/reading network	33875891	Smith	2021	Right Middle Temporal Gyrus, posterior division	MID TEMP GYRUS POST (R)	Quant	33219				0.156	0.0199		25805	49	Volume of grey matter in Right Middle Temporal Gyrus, posterior division	R	VOLUME	FAST
Cortical language/reading network	33875891	Smith	2021	Left Middle Temporal Gyrus, temporooccipital part	MID TEMP GYRUS TEMPOCC (L)	Quant	33219				0.083	0.0166		25806	50	Volume of grey matter in Left Middle Temporal Gyrus, temporooccipital part	L	VOLUME	FAST
Cortical language/reading network	33875891	Smith	2021	Right Middle Temporal Gyrus, temporooccipital part	MID TEMP GYRUS TEMPOCC (R)	Quant	33219				0.109	0.0161		25807	51	Volume of grey matter in Right Middle Temporal Gyrus, temporooccipital part	R	VOLUME	FAST
Cortical language/reading network	33875891	Smith	2021	Left Supramarginal Gyrus, anterior division	SUPRAMARG GYRUS ANT (L)	Quant	33219				0.0882	0.017		25818	62	Volume of grey matter in Left Supramarginal Gyrus, anterior division	L	VOLUME	FAST
Cortical language/reading network	33875891	Smith	2021	Right Supramarginal Gyrus, anterior division	SUPRAMARG GYRUS ANT (R)	Quant	33219				0.0948	0.0166		25819	63	Volume of grey matter in Right Supramarginal Gyrus, anterior division	R	VOLUME	FAST
Cortical language/reading network	33875891	Smith	2021	Left Supramarginal Gyrus, posterior division	SUPRAMARG GYRUS POST (L)	Quant	33219				0.0943	0.015		25820	64	Volume of grey matter in Left Supramarginal Gyrus, posterior division	L	VOLUME	FAST
Cortical language/reading network	33875891	Smith	2021	Right Supramarginal Gyrus, posterior division	SUPRAMARG GYRUS POST (R)	Quant	33219				0.062	0.015		25821	65	Volume of grey matter in Right Supramarginal Gyrus, posterior division	R	VOLUME	FAST
Cortical language/reading network	33875891	Smith	2021	Left Precuneous Cortex	PRECUN CORTEX (L)	Quant	33219				0.202	0.0215		25842	86	Volume of grey matter in Left Precuneous Cortex	L	VOLUME	FAST
Cortical language/reading network	33875891	Smith	2021	Right Precuneous Cortex	PRECUN CORTEX (R)	Quant	33219				0.205	0.0228		25843	87	Volume of grey matter in Right Precuneous Cortex	R	VOLUME	FAST
Cortical language/reading network	33875891	Smith	2021	Left Temporal Fusiform Cortex, anterior division	TEMP FUSIF CORTEX ANT (L)	Quant	33219				0.137	0.0165		25854	98	Volume of grey matter in Left Temporal Fusiform Cortex, anterior division	L	VOLUME	FAST
Cortical language/reading network	33875891	Smith	2021	Right Temporal Fusiform Cortex, anterior division	TEMP FUSIF CORTEX ANT (R)	Quant	33219				0.168	0.0169		25855	99	Volume of grey matter in Right Temporal Fusiform Cortex, anterior division	R	VOLUME	FAST
Cortical language/reading network	33875891	Smith	2021	Left Temporal Fusiform Cortex, posterior division	TEMP FUSIF CORTEX POST (L)	Quant	33219				0.214	0.0208		25856	100	Volume of grey matter in Left Temporal Fusiform Cortex, posterior division	L	VOLUME	FAST
Cortical language/reading network	33875891	Smith	2021	Right Temporal Fusiform Cortex, posterior division	TEMP FUSIF CORTEX POST (R)	Quant	33219				0.214	0.0194		25857	101	Volume of grey matter in Right Temporal Fusiform Cortex, posterior division	R	VOLUME	FAST
Cortical language/reading network	33875891	Smith	2021	Left Temporal Occipital Fusiform Cortex	TEMP OCC FUSIF CORTEX (L)	Quant	33219				0.154	0.0182		25858	102	Volume of grey matter in Left Temporal Occipital Fusiform Cortex	L	VOLUME	FAST
Cortical language/reading network	33875891	Smith	2021	Right Temporal Occipital Fusiform Cortex	TEMP OCC FUSIF CORTEX (R)	Quant	33219				0.184	0.0183		25859	103	Volume of grey matter in Right Temporal Occipital Fusiform Cortex	R	VOLUME	FAST
Cortical language/reading network	33875891	Smith	2021	Left Occipital Fusiform Gyrus	OCC FUSIF GYRUS (L)	Quant	33219				0.135	0.0178		25860	104	Volume of grey matter in Left Occipital Fusiform Gyrus	L	VOLUME	FAST
Cortical language/reading network	33875891	Smith	2021	Right Occipital Fusiform Gyrus	OCC FUSIF GYRUS (R)	Quant	33219				0.117	0.0169		25861	105	Volume of grey matter in Right Occipital Fusiform Gyrus	R	VOLUME	FAST
Disorders/Cognitive traits	30038396	Lee	2018	CP	Cognitive Performance	Quant	257828				0.209	0.007
Disorders/Cognitive traits	30804558	Grove	2019	ASD	ASD	Categorical					0.118	0.01	0.012
Disorders/Cognitive traits	35396580	Trubetskoy	2022	SCZ (Primary meta-analysis)	SCZ	Categorical					0.24	0.007

## Sheet: Table S2
Supplemental Table 2. Heritability estimates for 33 cerebellar measures estimated using LDSC.
h2=heritability estimate; 95 % CI=95% confidence interval; LDSC = linkage disequilibrium score regression. P-value (Bonferroni)= Bonferroni adjusted p-value for the number of independent measures tested (total indep. measures=19). Aseg= atlas for subcortical structures; FAST= Harvard-Oxford cortical and subcortical atlas.
Type	Trait	IDP pheno ID	IDP_SHORT_NAME	Parcellation	Measure	Name	Hemisphere	N	Intercept	Lambda GC	h2 95 % CI	P-value (unadjusted)	P-value (Bonferroni-adjusted)
Global	CEREBELLUM CORTEX (L)	194	aseg_lh_volume_Cerebellum-Cortex	aseg	VOLUME	CORTEX	L	31968	1.0208 (0.0087)	1.1747	0.35 (0.3,0.41)	6.4e-34	1.216e-32
Global	CEREBELLUM WHITE-MATTER (L)	193	aseg_lh_volume_Cerebellum-White-Matter	aseg	VOLUME	WHITE-MATTER	L	31968	1.01 (0.0085)	1.1523	0.32 (0.26,0.37)	3.9e-30	7.41e-29
Global	CEREBELLUM CORTEX (R)	211	aseg_rh_volume_Cerebellum-Cortex	aseg	VOLUME	CORTEX	R	31968	1.0228 (0.0093)	1.1779	0.35 (0.29,0.41)	2.1e-30	3.99e-29
Global	CEREBELLUM WHITE-MATTER (R)	210	aseg_rh_volume_Cerebellum-White-Matter	aseg	VOLUME	WHITE-MATTER	R	31968	1.0115 (0.008)	1.1491	0.3 (0.25,0.35)	2.6e-30	4.94e-29
Region	CRUS I (L)	144	IDP_T1_FAST_ROIs_L_cerebellum_crus_I	FAST	VOLUME	CRUS I	L	33219	1.017 (0.007)	1.1587	0.32 (0.27,0.36)	9.3e-42	1.767e-40
Region	CRUS II (L)	147	IDP_T1_FAST_ROIs_L_cerebellum_crus_II	FAST	VOLUME	CRUS II	L	33219	1.027 (0.0094)	1.1555	0.3 (0.25,0.35)	6.5e-30	1.235e-28
Region	I-IV (L)	137	IDP_T1_FAST_ROIs_L_cerebellum_I-IV	FAST	VOLUME	I-IV	L	33219	1.0034 (0.0076)	1.1459	0.28 (0.24,0.33)	7.7e-41	1.463e-39
Region	IX (L)	159	IDP_T1_FAST_ROIs_L_cerebellum_IX	FAST	VOLUME	IX	L	33219	1.0117 (0.0083)	1.1619	0.33 (0.28,0.39)	4.4e-37	8.36e-36
Region	V (L)	139	IDP_T1_FAST_ROIs_L_cerebellum_V	FAST	VOLUME	V	L	33219	1.0124 (0.0074)	1.1491	0.28 (0.24,0.32)	8.3e-40	1.577e-38
Region	VI (L)	141	IDP_T1_FAST_ROIs_L_cerebellum_VI	FAST	VOLUME	VI	L	33219	1.026 (0.0077)	1.1555	0.28 (0.23,0.32)	1.7e-30	3.23e-29
Region	VIIB (L)	150	IDP_T1_FAST_ROIs_L_cerebellum_VIIb	FAST	VOLUME	VIIB	L	33219	1.0221 (0.0093)	1.1587	0.29 (0.24,0.34)	5.8e-28	1.102e-26
Region	VIIIA (L)	153	IDP_T1_FAST_ROIs_L_cerebellum_VIIIa	FAST	VOLUME	VIIIA	L	33219	1.0123 (0.0083)	1.1428	0.28 (0.23,0.33)	2.7e-31	5.13e-30
Region	VIIIB (L)	156	IDP_T1_FAST_ROIs_L_cerebellum_VIIIb	FAST	VOLUME	VIIIB	L	33219	1.0013 (0.008)	1.1396	0.29 (0.24,0.33)	2.2e-32	4.18e-31
Region	X (L)	162	IDP_T1_FAST_ROIs_L_cerebellum_X	FAST	VOLUME	X	L	33219	1.0103 (0.0076)	1.1428	0.25 (0.21,0.3)	3.9e-31	7.41e-30
Region	CRUS I (R)	146	IDP_T1_FAST_ROIs_R_cerebellum_crus_I	FAST	VOLUME	CRUS I	R	33219	1.0233 (0.0073)	1.1715	0.32 (0.27,0.37)	4.8e-38	9.12e-37
Region	CRUS II (R)	149	IDP_T1_FAST_ROIs_R_cerebellum_crus_II	FAST	VOLUME	CRUS II	R	33219	1.0178 (0.0103)	1.1683	0.33 (0.26,0.39)	3e-24	5.7e-23
Region	I-IV (R)	138	IDP_T1_FAST_ROIs_R_cerebellum_I-IV	FAST	VOLUME	I-IV	R	33219	1.0086 (0.0074)	1.1523	0.29 (0.25,0.33)	3.8e-44	7.22e-43
Region	IX (R)	161	IDP_T1_FAST_ROIs_R_cerebellum_IX	FAST	VOLUME	IX	R	33219	1.0137 (0.0082)	1.1683	0.33 (0.28,0.38)	7.1e-36	1.349e-34
Region	V (R)	140	IDP_T1_FAST_ROIs_R_cerebellum_V	FAST	VOLUME	V	R	33219	1.0254 (0.0073)	1.1523	0.27 (0.23,0.31)	1.7e-39	3.23e-38
Region	VI (R)	143	IDP_T1_FAST_ROIs_R_cerebellum_VI	FAST	VOLUME	VI	R	33219	1.0296 (0.0077)	1.1428	0.27 (0.22,0.31)	2.3e-32	4.37e-31
Region	VIIB (R)	152	IDP_T1_FAST_ROIs_R_cerebellum_VIIb	FAST	VOLUME	VIIB	R	33219	1.0188 (0.0106)	1.1619	0.32 (0.26,0.37)	3.2e-25	6.08e-24
Region	VIIIA (R)	155	IDP_T1_FAST_ROIs_R_cerebellum_VIIIa	FAST	VOLUME	VIIIA	R	33219	1.0097 (0.009)	1.1428	0.28 (0.22,0.33)	2.5e-26	4.75e-25
Region	VIIIB (R)	158	IDP_T1_FAST_ROIs_R_cerebellum_VIIIb	FAST	VOLUME	VIIIB	R	33219	1.0055 (0.0068)	1.1396	0.26 (0.21,0.3)	1.5e-33	2.85e-32
Region	X (R)	164	IDP_T1_FAST_ROIs_R_cerebellum_X	FAST	VOLUME	X	R	33219	1.014 (0.0074)	1.1459	0.24 (0.2,0.28)	3.6e-32	6.84e-31
Region	CRUS I (V)	145	IDP_T1_FAST_ROIs_V_cerebellum_crus_I	FAST	VOLUME	CRUS I	V	33219	1.0055 (0.0069)	1.0557	0.08 (0.05,0.11)	1.4e-07	2.66e-06
Region	CRUS II (V)	148	IDP_T1_FAST_ROIs_V_cerebellum_crus_II	FAST	VOLUME	CRUS II	V	33219	1.0328 (0.0083)	1.1333	0.23 (0.19,0.28)	7.6e-25	1.444e-23
Region	IX (V)	160	IDP_T1_FAST_ROIs_V_cerebellum_IX	FAST	VOLUME	IX	V	33219	1.0084 (0.0086)	1.1491	0.31 (0.26,0.37)	1.7e-28	3.23e-27
Region	VI (V)	142	IDP_T1_FAST_ROIs_V_cerebellum_VI	FAST	VOLUME	VI	V	33219	1.0298 (0.008)	1.1523	0.26 (0.21,0.3)	7.1e-31	1.349e-29
Region	VIIB (V)	151	IDP_T1_FAST_ROIs_V_cerebellum_VIIb	FAST	VOLUME	VIIB	V	33219	1.0213 (0.0074)	1.1364	0.25 (0.21,0.3)	7.8e-33	1.482e-31
Region	VIIIA (V)	154	IDP_T1_FAST_ROIs_V_cerebellum_VIIIa	FAST	VOLUME	VIIIA	V	33219	1.0136 (0.0082)	1.1587	0.31 (0.27,0.36)	9.6e-36	1.824e-34
Region	VIIIB (V)	157	IDP_T1_FAST_ROIs_V_cerebellum_VIIIb	FAST	VOLUME	VIIIB	V	33219	1.0112 (0.0077)	1.1683	0.33 (0.28,0.38)	5.9e-34	1.121e-32
Region	X (V)	163	IDP_T1_FAST_ROIs_V_cerebellum_X	FAST	VOLUME	X	V	33219	1.0094 (0.0076)	1.1396	0.25 (0.21,0.3)	4.6e-29	8.74e-28
Global	CEREBELLUM TOTAL (BiLat)	Chambers2022_TotalCerebellarVolume	Chambers2022_TotalCerebellarVolume	NA	VOLUME	TOTAL	BiLat	-	1.0256 (0.0106)	1.1876	0.33 (0.27,0.4)	3.8e-27	7.22e-26

## Sheet: Table S3
Supplemental Table 3. Genetic correlation estimates across regions within the cerebellum.
rg=genetic correlation estimate; rg SE=standard error for the rg; gcov int=estimated genetic covariance between the two traits; gcov in SE=boostrap standard error of the genetic covariance
p-value (diff to 0): p-value computed for the null hypothesis rg=0; p-value (diff to 1): p-value computed for the null hypothesis rg=1; Adjusted p-value= Bonferroni adjusted p-values for the 226 tested genetic correlations within the cerebellum (both different to 0 or different to 1).
		Cerebellar measure 1		Cerebellar measure 2
Parecellation	Measure	Region	Hemisphere	Region	Hemisphere	gcov int	gcov int SE	rg	rg SE	p-value (diff to 0)	p-value (diff to 1)	Adjusted p-value (Bonferroni)
aseg	VOLUME	CEREBELLUM CORTEX	L	CEREBELLUM CORTEX	R	0.9049	0.0095	0.9933	0.0046	-	0.15	1
aseg	VOLUME	CEREBELLUM WHITE-MATTER	L	CEREBELLUM WHITE-MATTER	R	0.7896	0.0076	0.9738	0.01	-	0.0088	1
FAST	VOLUME	CRUS I	L	VI	L	0.4487	0.0058	0.5467	0.0391	1.7464e-44	-	3.94686e-42
FAST	VOLUME	CRUS I	R	VI	R	0.4697	0.0061	0.5238	0.041	1.8158e-37	-	4.10371e-35
FAST	VOLUME	CRUS I	R	X	R	0.2544	0.0052	0.3283	0.0441	9.6829e-14	-	2.18834e-11
FAST	VOLUME	CRUS I	L	X	L	0.2392	0.0059	0.3563	0.0532	2.1743e-11	-	4.91392e-09
FAST	VOLUME	CRUS I	R	V	R	0.282	0.0053	0.2876	0.0484	2.7291e-09	-	6.16777e-07
FAST	VOLUME	CRUS I	R	IX	R	0.2816	0.0057	0.2849	0.0494	8.0154e-09	-	1.81148e-06
FAST	VOLUME	CRUS I	L	CRUS II	L	0.3418	0.0061	0.3072	0.0535	9.5018e-09	-	2.14741e-06
FAST	VOLUME	CRUS I	R	CRUS II	R	0.337	0.0066	0.3001	0.0558	7.683e-08	-	1.73636e-05
FAST	VOLUME	CRUS I	L	IX	L	0.2726	0.0061	0.2738	0.0518	1.2195e-07	-	2.75607e-05
FAST	VOLUME	CRUS I	R	I-IV	R	0.2453	0.0053	0.2522	0.0479	1.3749e-07	-	3.10727e-05
FAST	VOLUME	CRUS I	L	V	L	0.2414	0.0054	0.257	0.0508	4.2572e-07	-	9.62127e-05
FAST	VOLUME	CRUS I	R	VIIIB	R	0.197	0.0052	0.2198	0.0534	3.8312e-05	-	0.00865851
FAST	VOLUME	CRUS I	V	CRUS II	V	0.1761	0.005	0.3504	0.0855	4.1883e-05	-	0.00946556
FAST	VOLUME	CRUS I	L	I-IV	L	0.2048	0.0057	0.1842	0.0538	0.0006	-	0.1356
FAST	VOLUME	CRUS I	R	VIIIA	R	0.2072	0.0064	0.1951	0.0589	0.0009	-	0.2034
FAST	VOLUME	CRUS I	L	VIIB	L	0.2267	0.0063	0.1749	0.0574	0.0023	-	0.5198
FAST	VOLUME	CRUS I	L	VIIIB	L	0.1939	0.0057	0.1627	0.0542	0.0027	-	0.6102
FAST	VOLUME	CRUS I	L	CRUS I	V	0.1069	0.0052	0.2218	0.077	0.004	-	0.904
FAST	VOLUME	CRUS I	V	VIIIA	V	0.0194	0.0047	0.0481	0.0796	0.5456	-	1
FAST	VOLUME	CRUS I	L	CRUS I	R	0.8194	0.007	0.9918	0.0105	-	0.43	1
FAST	VOLUME	CRUS I	V	VIIIB	V	0.0177	0.0052	0.1158	0.0856	0.1763	-	1
FAST	VOLUME	CRUS I	V	CRUS I	R	0.0778	0.0051	0.1142	0.0761	0.1334	-	1
FAST	VOLUME	CRUS I	V	IX	V	-0.0577	0.0049	-0.1182	0.0767	0.1234	-	1
FAST	VOLUME	CRUS I	V	VIIB	V	0.0555	0.0047	0.1463	0.0877	0.0952	-	1
FAST	VOLUME	CRUS I	V	X	V	0.0227	0.0051	0.1525	0.0892	0.0872	-	1
FAST	VOLUME	CRUS I	V	VI	V	0.0471	0.005	0.1884	0.0922	0.0409	-	1
FAST	VOLUME	CRUS I	R	VIIB	R	0.2189	0.0065	0.1444	0.0615	0.019	-	1
FAST	VOLUME	CRUS I	L	VIIIA	L	0.2222	0.0064	0.1627	0.0573	0.0045	-	1
FAST	VOLUME	CRUS II	L	VIIB	L	0.7986	0.0088	0.8801	0.0152	0	-	0
FAST	VOLUME	CRUS II	R	VIIB	R	0.7828	0.0104	0.8819	0.0154	0	-	0
FAST	VOLUME	CRUS II	V	VIIB	V	0.6485	0.0065	0.6986	0.0311	8.7151e-112	-	1.96961e-109
FAST	VOLUME	CRUS II	L	VIIIA	L	0.5328	0.0076	0.7096	0.0317	2.8188e-111	-	6.37049e-109
FAST	VOLUME	CRUS II	R	VIIIA	R	0.4919	0.009	0.7091	0.0369	3.8738e-82	-	8.75479e-80
FAST	VOLUME	CRUS II	V	VI	V	0.5139	0.0068	0.5735	0.0398	4.1776e-47	-	9.44138e-45
FAST	VOLUME	CRUS II	L	IX	L	0.3333	0.0071	0.4968	0.0438	8.3862e-30	-	1.89528e-27
FAST	VOLUME	CRUS II	L	CRUS II	V	0.4252	0.006	0.4194	0.0419	1.2413e-23	-	2.80534e-21
FAST	VOLUME	CRUS II	R	IX	R	0.2928	0.0073	0.4531	0.0481	4.5633e-21	-	1.03131e-18
FAST	VOLUME	CRUS II	V	CRUS II	R	0.4078	0.0063	0.3923	0.0435	1.9822e-19	-	4.47977e-17
FAST	VOLUME	CRUS II	V	X	V	0.2046	0.0056	0.4357	0.0499	2.6357e-18	-	5.95668e-16
FAST	VOLUME	CRUS II	V	VIIIA	V	0.4904	0.0066	0.522	0.0621	4.4388e-17	-	1.00317e-14
FAST	VOLUME	CRUS II	L	VIIIB	L	0.2692	0.007	0.4207	0.0512	2.0747e-16	-	4.68882e-14
FAST	VOLUME	CRUS II	L	VI	L	0.3587	0.0062	0.3792	0.0549	4.9049e-12	-	1.10851e-09
FAST	VOLUME	CRUS II	V	VIIIB	V	0.3372	0.0065	0.4076	0.0609	2.1323e-11	-	4.819e-09
FAST	VOLUME	CRUS II	L	V	L	0.2898	0.0055	0.314	0.0528	2.6653e-09	-	6.02358e-07
FAST	VOLUME	CRUS II	L	CRUS I	L	0.3418	0.0061	0.3072	0.0535	9.5018e-09	-	2.14741e-06
FAST	VOLUME	CRUS II	R	VI	R	0.3228	0.006	0.2995	0.0552	5.7151e-08	-	1.29161e-05
FAST	VOLUME	CRUS II	R	CRUS I	R	0.337	0.0066	0.3001	0.0558	7.683e-08	-	1.73636e-05
FAST	VOLUME	CRUS II	L	X	L	0.2157	0.0054	0.3087	0.0586	1.3471e-07	-	3.04445e-05
FAST	VOLUME	CRUS II	L	I-IV	L	0.3016	0.0063	0.3523	0.0672	1.5552e-07	-	3.51475e-05
FAST	VOLUME	CRUS II	R	X	R	0.2077	0.0053	0.2551	0.0512	6.3667e-07	-	0.000143887
FAST	VOLUME	CRUS II	R	VIIIB	R	0.1925	0.0068	0.2812	0.0574	9.7493e-07	-	0.000220334
FAST	VOLUME	CRUS II	R	I-IV	R	0.2812	0.0056	0.2718	0.0596	5.1933e-06	-	0.00117369
FAST	VOLUME	CRUS II	V	IX	V	0.1877	0.0068	0.2737	0.0614	8.162e-06	-	0.00184461
FAST	VOLUME	CRUS II	V	CRUS I	V	0.1761	0.005	0.3504	0.0855	4.1883e-05	-	0.00946556
FAST	VOLUME	CRUS II	R	V	R	0.2588	0.0056	0.1926	0.0512	0.0002	-	0.0452
FAST	VOLUME	CRUS II	L	CRUS II	R	0.8395	0.0097	0.9896	0.0084	-	0.22	1
FAST	VOLUME	I-IV	L	V	L	0.7211	0.0069	0.808	0.0209	0	-	0
FAST	VOLUME	I-IV	R	V	R	0.7381	0.0071	0.8426	0.0183	0	-	0
FAST	VOLUME	I-IV	R	VI	R	0.4385	0.0061	0.5126	0.0426	2.8259e-33	-	6.38653e-31
FAST	VOLUME	I-IV	R	X	R	0.237	0.0052	0.4818	0.0461	1.3029e-25	-	2.94455e-23
FAST	VOLUME	I-IV	L	X	L	0.2478	0.0055	0.461	0.0445	3.8148e-25	-	8.62145e-23
FAST	VOLUME	I-IV	L	VI	L	0.406	0.0063	0.4899	0.0489	1.3438e-23	-	3.03699e-21
FAST	VOLUME	I-IV	R	VIIIB	R	0.3638	0.0057	0.478	0.0519	3.0504e-20	-	6.8939e-18
FAST	VOLUME	I-IV	R	IX	R	0.3849	0.0068	0.4433	0.0551	8.3249e-16	-	1.88143e-13
FAST	VOLUME	I-IV	R	VIIIA	R	0.3598	0.0058	0.4318	0.0589	2.3145e-13	-	5.23077e-11
FAST	VOLUME	I-IV	L	VIIIA	L	0.3706	0.006	0.4446	0.0647	6.5002e-12	-	1.46905e-09
FAST	VOLUME	I-IV	L	VIIIB	L	0.3734	0.0064	0.4467	0.0657	1.058e-11	-	2.39108e-09
FAST	VOLUME	I-IV	L	IX	L	0.3653	0.0073	0.4415	0.0651	1.2169e-11	-	2.75019e-09
FAST	VOLUME	I-IV	R	CRUS I	R	0.2453	0.0053	0.2522	0.0479	1.3749e-07	-	3.10727e-05
FAST	VOLUME	I-IV	L	CRUS II	L	0.3016	0.0063	0.3523	0.0672	1.5552e-07	-	3.51475e-05
FAST	VOLUME	I-IV	L	VIIB	L	0.309	0.0061	0.3532	0.0674	1.5801e-07	-	3.57103e-05
FAST	VOLUME	I-IV	R	VIIB	R	0.3025	0.0059	0.2998	0.0599	5.5398e-07	-	0.000125199
FAST	VOLUME	I-IV	R	CRUS II	R	0.2812	0.0056	0.2718	0.0596	5.1933e-06	-	0.00117369
FAST	VOLUME	I-IV	L	CRUS I	L	0.2048	0.0057	0.1842	0.0538	0.0006	-	0.1356
FAST	VOLUME	I-IV	L	I-IV	R	0.8036	0.0069	0.9711	0.0096	-	0.0026	0.5876
FAST	VOLUME	IX	L	IX	V	0.7389	0.0086	0.8347	0.0174	0	-	0
FAST	VOLUME	IX	V	IX	R	0.7174	0.0079	0.8097	0.0196	0	-	0
FAST	VOLUME	IX	V	X	V	0.4727	0.0063	0.6909	0.0344	1.1616e-89	-	2.62522e-87
FAST	VOLUME	IX	R	X	R	0.2062	0.0056	0.3351	0.0481	3.3324e-12	-	7.53122e-10
FAST	VOLUME	IX	L	X	L	0.1763	0.0063	0.3468	0.0572	1.312e-09	-	2.96512e-07
FAST	VOLUME	IX	L	IX	R	0.8955	0.0092	0.9762	0.0058	-	4.1e-05	0.009266
aseg	VOLUME	TOTAL CEREBELLAR VOLUME	Bilateral	CORTEX	L	0.6574	0.0099	0.8757	0.0217	0	-	0
aseg	VOLUME	TOTAL CEREBELLAR VOLUME	Bilateral	CORTEX	R	0.6519	0.01	0.8788	0.0219	0	-	0
FAST	VOLUME	TOTAL CEREBELLAR VOLUME	Bilateral	VI	L	0.6179	0.0081	0.7681	0.0262	1.4979e-189	-	3.38525e-187
FAST	VOLUME	TOTAL CEREBELLAR VOLUME	Bilateral	VIIIA	L	0.6138	0.0089	0.7733	0.0285	1.154e-161	-	2.60804e-159
FAST	VOLUME	TOTAL CEREBELLAR VOLUME	Bilateral	VIIIA	R	0.6035	0.0094	0.7887	0.0292	3.4554e-161	-	7.8092e-159
FAST	VOLUME	TOTAL CEREBELLAR VOLUME	Bilateral	VI	R	0.6188	0.0078	0.7545	0.0295	1.9829e-144	-	4.48135e-142
FAST	VOLUME	TOTAL CEREBELLAR VOLUME	Bilateral	CRUS_II	L	0.6185	0.0088	0.7406	0.032	1.9588e-118	-	4.42689e-116
FAST	VOLUME	TOTAL CEREBELLAR VOLUME	Bilateral	VIIB	L	0.6129	0.0094	0.729	0.0319	8.0691e-116	-	1.82362e-113
FAST	VOLUME	TOTAL CEREBELLAR VOLUME	Bilateral	VIIB	R	0.5964	0.0096	0.7274	0.032	1.8289e-114	-	4.13331e-112
FAST	VOLUME	TOTAL CEREBELLAR VOLUME	Bilateral	CRUS_II	R	0.585	0.0096	0.7284	0.033	7.5692e-108	-	1.71064e-105
aseg	VOLUME	TOTAL CEREBELLAR VOLUME	Bilateral	WHITE-MATTER	R	0.4232	0.0077	0.692	0.0316	2.0257e-106	-	4.57808e-104
FAST	VOLUME	TOTAL CEREBELLAR VOLUME	Bilateral	IX	R	0.5213	0.0079	0.7199	0.033	2.6345e-105	-	5.95397e-103
FAST	VOLUME	TOTAL CEREBELLAR VOLUME	Bilateral	IX	L	0.5304	0.0079	0.7274	0.0341	6.5174e-101	-	1.47293e-98
FAST	VOLUME	TOTAL CEREBELLAR VOLUME	Bilateral	VIIIB	V	0.4848	0.0074	0.6374	0.0305	5.4923e-97	-	1.24126e-94
FAST	VOLUME	TOTAL CEREBELLAR VOLUME	Bilateral	VIIIB	L	0.4941	0.0079	0.6779	0.035	1.5425e-83	-	3.48605e-81
FAST	VOLUME	TOTAL CEREBELLAR VOLUME	Bilateral	CRUS_I	L	0.529	0.0077	0.6442	0.0335	1.621e-82	-	3.66346e-80
aseg	VOLUME	TOTAL CEREBELLAR VOLUME	Bilateral	WHITE-MATTER	L	0.4439	0.0076	0.6701	0.0349	4.5439e-82	-	1.02692e-79
FAST	VOLUME	TOTAL CEREBELLAR VOLUME	Bilateral	CRUS_I	R	0.5408	0.0078	0.6373	0.0338	2.628e-79	-	5.93928e-77
FAST	VOLUME	TOTAL CEREBELLAR VOLUME	Bilateral	IX	V	0.5201	0.008	0.6709	0.0364	5.0637e-76	-	1.1444e-73
FAST	VOLUME	TOTAL CEREBELLAR VOLUME	Bilateral	VIIIA	V	0.5023	0.0081	0.6203	0.0353	3.5299e-69	-	7.97757e-67
FAST	VOLUME	TOTAL CEREBELLAR VOLUME	Bilateral	VIIIB	R	0.4619	0.0073	0.6046	0.0375	1.598e-58	-	3.61148e-56
FAST	VOLUME	TOTAL CEREBELLAR VOLUME	Bilateral	V	R	0.5305	0.0077	0.6224	0.0389	1.5652e-57	-	3.53735e-55
FAST	VOLUME	TOTAL CEREBELLAR VOLUME	Bilateral	X	V	0.3233	0.0067	0.6284	0.0412	1.2643e-52	-	2.85732e-50
FAST	VOLUME	TOTAL CEREBELLAR VOLUME	Bilateral	V	L	0.5174	0.0078	0.6137	0.0404	3.2478e-52	-	7.34003e-50
FAST	VOLUME	TOTAL CEREBELLAR VOLUME	Bilateral	VIIB	V	0.4305	0.0078	0.5813	0.0407	2.2064e-46	-	4.98646e-44
FAST	VOLUME	TOTAL CEREBELLAR VOLUME	Bilateral	VI	V	0.4083	0.0075	0.5804	0.0407	3.3906e-46	-	7.66276e-44
FAST	VOLUME	TOTAL CEREBELLAR VOLUME	Bilateral	I-IV	R	0.4618	0.008	0.5535	0.049	1.3543e-29	-	3.06072e-27
FAST	VOLUME	TOTAL CEREBELLAR VOLUME	Bilateral	X	L	0.2931	0.0067	0.5324	0.0501	2.0902e-26	-	4.72385e-24
FAST	VOLUME	TOTAL CEREBELLAR VOLUME	Bilateral	X	R	0.2797	0.0066	0.4812	0.0468	8.185e-25	-	1.84981e-22
FAST	VOLUME	TOTAL CEREBELLAR VOLUME	Bilateral	I-IV	L	0.449	0.0081	0.5582	0.059	3.0369e-21	-	6.86339e-19
FAST	VOLUME	TOTAL CEREBELLAR VOLUME	Bilateral	CRUS_II	V	0.3416	0.0075	0.408	0.053	1.4405e-14	-	3.25553e-12
FAST	VOLUME	TOTAL CEREBELLAR VOLUME	Bilateral	CRUS_I	V	0.0281	0.0066	0.0973	0.0917	0.2887	-	1
FAST	VOLUME	V	R	VI	R	0.6507	0.0061	0.7568	0.0254	3.7116e-195	-	8.38822e-193
FAST	VOLUME	V	L	VI	L	0.6079	0.0063	0.7361	0.0284	7.5278e-148	-	1.70128e-145
FAST	VOLUME	V	L	X	L	0.285	0.0055	0.5029	0.0432	2.8479e-31	-	6.43625e-29
FAST	VOLUME	V	R	VIIIB	R	0.3971	0.0052	0.4933	0.0436	9.7866e-30	-	2.21177e-27
FAST	VOLUME	V	R	X	R	0.2835	0.0052	0.5019	0.0456	3.7012e-28	-	8.36471e-26
FAST	VOLUME	V	R	VIIIA	R	0.4078	0.0056	0.4356	0.0484	2.4105e-19	-	5.44773e-17
FAST	VOLUME	V	L	VIIIB	L	0.3995	0.0057	0.4546	0.0506	2.4249e-19	-	5.48027e-17
FAST	VOLUME	V	L	VIIIA	L	0.4043	0.0054	0.4502	0.0501	2.6129e-19	-	5.90515e-17
FAST	VOLUME	V	R	IX	R	0.4104	0.0061	0.4281	0.0491	2.7089e-18	-	6.12211e-16
FAST	VOLUME	V	L	IX	L	0.4074	0.0066	0.47	0.0563	7.2116e-17	-	1.62982e-14
FAST	VOLUME	V	L	VIIB	L	0.3256	0.0054	0.338	0.0527	1.3891e-10	-	3.13937e-08
FAST	VOLUME	V	L	CRUS II	L	0.2898	0.0055	0.314	0.0528	2.6653e-09	-	6.02358e-07
FAST	VOLUME	V	R	CRUS I	R	0.282	0.0053	0.2876	0.0484	2.7291e-09	-	6.16777e-07
FAST	VOLUME	V	L	CRUS I	L	0.2414	0.0054	0.257	0.0508	4.2572e-07	-	9.62127e-05
FAST	VOLUME	V	R	VIIB	R	0.317	0.0058	0.2456	0.052	2.2857e-06	-	0.000516568
FAST	VOLUME	V	R	CRUS II	R	0.2588	0.0056	0.1926	0.0512	0.0002	-	0.0452
FAST	VOLUME	V	L	V	R	0.7759	0.0065	0.9671	0.0119	-	0.0057	1
FAST	VOLUME	VI	R	V	R	0.6507	0.0061	0.7568	0.0254	3.7116e-195	-	8.38822e-193
FAST	VOLUME	VI	L	V	L	0.6079	0.0063	0.7361	0.0284	7.5278e-148	-	1.70128e-145
FAST	VOLUME	VI	V	VIIB	V	0.5773	0.0062	0.6423	0.0319	2.1475e-90	-	4.85335e-88
FAST	VOLUME	VI	L	VI	V	0.4715	0.0058	0.5359	0.0359	1.9876e-50	-	4.49198e-48
FAST	VOLUME	VI	V	VI	R	0.4732	0.006	0.5643	0.0379	4.8626e-50	-	1.09895e-47
FAST	VOLUME	VI	V	CRUS II	V	0.5139	0.0068	0.5735	0.0398	4.1776e-47	-	9.44138e-45
FAST	VOLUME	VI	L	CRUS I	L	0.4487	0.0058	0.5467	0.0391	1.7464e-44	-	3.94686e-42
FAST	VOLUME	VI	R	CRUS I	R	0.4697	0.0061	0.5238	0.041	1.8158e-37	-	4.10371e-35
FAST	VOLUME	VI	R	I-IV	R	0.4385	0.0061	0.5126	0.0426	2.8259e-33	-	6.38653e-31
FAST	VOLUME	VI	R	X	R	0.2909	0.0053	0.4892	0.0432	9.6035e-30	-	2.17039e-27
FAST	VOLUME	VI	L	VIIIA	L	0.4918	0.0067	0.5016	0.0454	2.2916e-28	-	5.17902e-26
FAST	VOLUME	VI	L	X	L	0.3015	0.0061	0.5067	0.0474	1.1112e-26	-	2.51131e-24
FAST	VOLUME	VI	L	IX	L	0.4468	0.0066	0.5033	0.0476	3.5523e-26	-	8.0282e-24
FAST	VOLUME	VI	L	VIIIB	L	0.4247	0.0062	0.4892	0.0463	4.62e-26	-	1.04412e-23
FAST	VOLUME	VI	R	VIIIA	R	0.4837	0.0063	0.4811	0.0477	6.1719e-24	-	1.39485e-21
FAST	VOLUME	VI	L	I-IV	L	0.406	0.0063	0.4899	0.0489	1.3438e-23	-	3.03699e-21
FAST	VOLUME	VI	R	VIIIB	R	0.4068	0.0055	0.449	0.0461	2.0045e-22	-	4.53017e-20
FAST	VOLUME	VI	V	VIIIA	V	0.417	0.0061	0.4549	0.05	9.1054e-20	-	2.05782e-17
FAST	VOLUME	VI	R	IX	R	0.4449	0.006	0.4317	0.049	1.189e-18	-	2.68714e-16
FAST	VOLUME	VI	V	VIIIB	V	0.3545	0.0062	0.4122	0.0477	5.2004e-18	-	1.17529e-15
FAST	VOLUME	VI	L	VIIB	L	0.4275	0.0067	0.4169	0.0508	2.1442e-16	-	4.84589e-14
FAST	VOLUME	VI	V	X	V	0.2244	0.0056	0.3717	0.0534	3.3386e-12	-	7.54524e-10
FAST	VOLUME	VI	L	CRUS II	L	0.3587	0.0062	0.3792	0.0549	4.9049e-12	-	1.10851e-09
FAST	VOLUME	VI	R	VIIB	R	0.4003	0.0064	0.3432	0.0522	4.9905e-11	-	1.12785e-08
FAST	VOLUME	VI	V	IX	V	0.2955	0.0061	0.3497	0.0536	6.792e-11	-	1.53499e-08
FAST	VOLUME	VI	R	CRUS II	R	0.3228	0.006	0.2995	0.0552	5.7151e-08	-	1.29161e-05
FAST	VOLUME	VI	V	CRUS I	V	0.0471	0.005	0.1884	0.0922	0.0409	-	1
FAST	VOLUME	VI	L	VI	R	0.8326	0.0072	0.9723	0.0099	-	0.0051	1
FAST	VOLUME	VIIB	L	VIIIA	L	0.7957	0.0082	0.8855	0.014	0	-	0
FAST	VOLUME	VIIB	R	VIIIA	R	0.769	0.0095	0.8813	0.0169	0	-	0
FAST	VOLUME	VIIB	V	VIIIA	V	0.6395	0.0065	0.7573	0.0319	8.1874e-125	-	1.85035e-122
FAST	VOLUME	VIIB	V	X	V	0.2914	0.0051	0.5715	0.0424	1.923e-41	-	4.34598e-39
FAST	VOLUME	VIIB	V	VIIIB	V	0.4493	0.0063	0.5397	0.0406	2.6709e-40	-	6.03623e-38
FAST	VOLUME	VIIB	L	VIIIB	L	0.3813	0.0072	0.5473	0.0454	1.595e-33	-	3.6047e-31
FAST	VOLUME	VIIB	L	IX	L	0.3633	0.0073	0.522	0.0438	1.0326e-32	-	2.33368e-30
FAST	VOLUME	VIIB	V	IX	V	0.3436	0.0062	0.5026	0.0454	1.5789e-28	-	3.56831e-26
FAST	VOLUME	VIIB	R	IX	R	0.327	0.0073	0.4726	0.046	9.2257e-25	-	2.08501e-22
FAST	VOLUME	VIIB	R	VIIIB	R	0.279	0.0066	0.3801	0.052	2.6606e-13	-	6.01296e-11
FAST	VOLUME	VIIB	L	VIIB	V	0.3341	0.0068	0.3881	0.0546	1.2331e-12	-	2.78681e-10
FAST	VOLUME	VIIB	V	VIIB	R	0.3014	0.0069	0.3302	0.0558	3.3428e-09	-	7.55473e-07
FAST	VOLUME	VIIB	L	X	L	0.2742	0.0059	0.3439	0.0588	4.9879e-09	-	1.12727e-06
FAST	VOLUME	VIIB	R	X	R	0.2195	0.0049	0.2304	0.0504	4.8631e-06	-	0.00109906
FAST	VOLUME	VIIB	L	VIIB	R	0.8415	0.0096	0.9869	0.0081	-	0.11	1
FAST	VOLUME	VIIIA	L	VIIIB	L	0.7237	0.0076	0.827	0.0217	0	-	0
FAST	VOLUME	VIIIA	V	VIIIB	V	0.7418	0.0074	0.8407	0.0173	0	-	0
FAST	VOLUME	VIIIA	R	VIIIB	R	0.6593	0.0068	0.7024	0.0292	5.9863e-128	-	1.3529e-125
FAST	VOLUME	VIIIA	V	IX	V	0.5643	0.0073	0.7159	0.0312	2.992e-116	-	6.76192e-114
FAST	VOLUME	VIIIA	L	IX	L	0.5692	0.0072	0.7153	0.0321	1.0181e-109	-	2.30091e-107
FAST	VOLUME	VIIIA	R	IX	R	0.5445	0.0071	0.6995	0.0334	1.2773e-97	-	2.8867e-95
FAST	VOLUME	VIIIA	L	VIIIA	V	0.5155	0.0075	0.6062	0.038	2.1952e-57	-	4.96115e-55
FAST	VOLUME	VIIIA	V	VIIIA	R	0.5028	0.0073	0.5884	0.0372	2.5318e-56	-	5.72187e-54
FAST	VOLUME	VIIIA	V	X	V	0.3283	0.0054	0.5843	0.0418	1.7077e-44	-	3.8594e-42
FAST	VOLUME	VIIIA	L	X	L	0.3349	0.0064	0.4536	0.0569	1.5993e-15	-	3.61442e-13
FAST	VOLUME	VIIIA	R	X	R	0.2607	0.0047	0.3232	0.0504	1.426e-10	-	3.22276e-08
FAST	VOLUME	VIIIA	L	VIIIA	R	0.764	0.0082	0.9708	0.0119	-	0.014	1
FAST	VOLUME	VIIIB	L	IX	L	0.7274	0.0071	0.8312	0.0215	0	-	0
FAST	VOLUME	VIIIB	V	IX	V	0.6354	0.0068	0.7676	0.0235	5.6106e-234	-	1.268e-231
FAST	VOLUME	VIIIB	R	IX	R	0.6951	0.0066	0.7794	0.027	2.2523e-183	-	5.0902e-181
FAST	VOLUME	VIIIB	L	VIIIB	V	0.5011	0.0063	0.6449	0.0319	1.1051e-90	-	2.49753e-88
FAST	VOLUME	VIIIB	V	X	V	0.3821	0.0061	0.5923	0.0378	1.9992e-55	-	4.51819e-53
FAST	VOLUME	VIIIB	V	VIIIB	R	0.4386	0.006	0.5656	0.0392	3.5265e-47	-	7.96989e-45
FAST	VOLUME	VIIIB	L	X	L	0.3281	0.0061	0.4645	0.0577	8.6209e-16	-	1.94832e-13
FAST	VOLUME	VIIIB	R	X	R	0.2791	0.0049	0.374	0.0486	1.3921e-14	-	3.14615e-12
FAST	VOLUME	VIIIB	L	VIIIB	R	0.7167	0.0066	0.9758	0.0154	-	0.12	1
aseg	VOLUME	WHITE-MATTER	L	CORTEX	L	0.4403	0.0063	0.4975	0.0368	1.3082e-41	-	2.95653e-39
aseg	VOLUME	WHITE-MATTER	R	CORTEX	R	0.3913	0.0063	0.5064	0.038	1.3749e-40	-	3.10727e-38
FAST	VOLUME	X	V	IX	V	0.4727	0.0063	0.6909	0.0344	1.1616e-89	-	2.62522e-87
FAST	VOLUME	X	V	VIIIB	V	0.3821	0.0061	0.5923	0.0378	1.9992e-55	-	4.51819e-53
FAST	VOLUME	X	V	VIIIA	V	0.3283	0.0054	0.5843	0.0418	1.7077e-44	-	3.8594e-42
FAST	VOLUME	X	V	VIIB	V	0.2914	0.0051	0.5715	0.0424	1.923e-41	-	4.34598e-39
FAST	VOLUME	X	L	V	L	0.285	0.0055	0.5029	0.0432	2.8479e-31	-	6.43625e-29
FAST	VOLUME	X	R	VI	R	0.2909	0.0053	0.4892	0.0432	9.6035e-30	-	2.17039e-27
FAST	VOLUME	X	R	V	R	0.2835	0.0052	0.5019	0.0456	3.7012e-28	-	8.36471e-26
FAST	VOLUME	X	L	VI	L	0.3015	0.0061	0.5067	0.0474	1.1112e-26	-	2.51131e-24
FAST	VOLUME	X	R	I-IV	R	0.237	0.0052	0.4818	0.0461	1.3029e-25	-	2.94455e-23
FAST	VOLUME	X	L	I-IV	L	0.2478	0.0055	0.461	0.0445	3.8148e-25	-	8.62145e-23
FAST	VOLUME	X	V	CRUS II	V	0.2046	0.0056	0.4357	0.0499	2.6357e-18	-	5.95668e-16
FAST	VOLUME	X	L	VIIIB	L	0.3281	0.0061	0.4645	0.0577	8.6209e-16	-	1.94832e-13
FAST	VOLUME	X	L	VIIIA	L	0.3349	0.0064	0.4536	0.0569	1.5993e-15	-	3.61442e-13
FAST	VOLUME	X	R	VIIIB	R	0.2791	0.0049	0.374	0.0486	1.3921e-14	-	3.14615e-12
FAST	VOLUME	X	R	CRUS I	R	0.2544	0.0052	0.3283	0.0441	9.6829e-14	-	2.18834e-11
FAST	VOLUME	X	R	IX	R	0.2062	0.0056	0.3351	0.0481	3.3324e-12	-	7.53122e-10
FAST	VOLUME	X	V	VI	V	0.2244	0.0056	0.3717	0.0534	3.3386e-12	-	7.54524e-10
FAST	VOLUME	X	L	CRUS I	L	0.2392	0.0059	0.3563	0.0532	2.1743e-11	-	4.91392e-09
FAST	VOLUME	X	R	VIIIA	R	0.2607	0.0047	0.3232	0.0504	1.426e-10	-	3.22276e-08
FAST	VOLUME	X	L	IX	L	0.1763	0.0063	0.3468	0.0572	1.312e-09	-	2.96512e-07
FAST	VOLUME	X	L	VIIB	L	0.2742	0.0059	0.3439	0.0588	4.9879e-09	-	1.12727e-06
FAST	VOLUME	X	L	X	V	0.1304	0.0052	0.3098	0.0539	8.9791e-09	-	2.02928e-06
FAST	VOLUME	X	L	CRUS II	L	0.2157	0.0054	0.3087	0.0586	1.3471e-07	-	3.04445e-05
FAST	VOLUME	X	R	CRUS II	R	0.2077	0.0053	0.2551	0.0512	6.3667e-07	-	0.000143887
FAST	VOLUME	X	L	X	R	0.673	0.0064	0.914	0.0176	-	1e-06	0.000226
FAST	VOLUME	X	R	VIIB	R	0.2195	0.0049	0.2304	0.0504	4.8631e-06	-	0.00109906
FAST	VOLUME	X	V	X	R	0.0926	0.0052	0.224	0.0564	7.113e-05	-	0.0160754
FAST	VOLUME	X	V	CRUS I	V	0.0227	0.0051	0.1525	0.0892	0.0872	-	1

## Sheet: Table S4
Supplemental Table 4. Genomic SEM model fit indices for Confirmatory Factor Models.
CFI=comparative fit index; SRMR=standardized root-mean-squared residual; AIC=Akaike Information Criteria. CommonFactor_VL=Vermis-Left model; CommonFactor_VR=Vermis-Right common factor model. CFA4_VL=Vermis-Left confirmatory factor model for four-factor correlated model; CFA4_VR=Vermis-Right confirmatory factor model for four-factor correlated model;
Model name	Measures included in GSEM (n=18)	nFactors	threshold	CFI	SRMR	AIC	chisq	df
CommonFactor_VL	Left and Vermis cerebellum	1	-	0.813182	0.109496	59020.1	58948.1	135
CFA4_VL	Left and Vermis cerebellum	4	0.5	0.92607	0.078873	23487.3	23403.3	129
CommonFactor_VR	Right and Vermis cerebellum	1	-	0.67367	0.118054	172958	172886	135
CFA4_VL	Right and Vermis cerebellum	4	0.5	0.89957	0.0801387	53378.3	53294.3	129

## Sheet: Table S5
Supplemental Table 5. Cerebellar Genomic SEM Common Factor model Results.
			Left and Vermis cerebellum						Right and Vermis cerebellum
Variable1	operator	Variable2	Unstandized Estimate	Unstandized SE	Standardized Genotype	Standardized SE	p_value		Unstandized Estimate	Unstandized SE	Standardized Genotype	Standardized SE	p_value
F1	=~	lat.I-IV	0.35	0.03	0.65	0.06	1.7e-26		0.35	0.03	0.66	0.06	3.7e-30
F1	=~	lat.V	0.35	0.03	0.67	0.05	7.6e-39		0.35	0.03	0.67	0.05	1.2e-42
F1	=~	lat.VI	0.37	0.03	0.69	0.05	1.2e-43		0.34	0.03	0.66	0.05	1.9e-41
F1	=~	vermis.VI	0.3	0.02	0.59	0.04	1.1e-44		0.31	0.02	0.61	0.04	5.3e-47
F1	=~	lat.CrusI	0.21	0.03	0.37	0.05	1.6e-13		0.22	0.03	0.39	0.05	1.1e-14
F1	=~	vermis.CrusI	0.04	0.02	0.13	0.08	1.0e-01		0.03	0.02	0.12	0.08	1.3e-01
F1	=~	lat.CrusII	0.35	0.03	0.63	0.05	8.2e-36		0.32	0.03	0.55	0.06	8.2e-23
F1	=~	vermis.CrusII	0.25	0.02	0.53	0.05	3.2e-24		0.24	0.02	0.51	0.05	3.7e-23
F1	=~	lat.VIIb	0.36	0.03	0.66	0.05	4.3e-38		0.32	0.03	0.58	0.05	3.8e-26
F1	=~	vermis.VIIb	0.37	0.02	0.73	0.05	2.2e-58		0.37	0.02	0.73	0.05	4.7e-58
F1	=~	lat.VIIIa	0.42	0.03	0.8	0.05	2.3e-61		0.4	0.03	0.77	0.05	6.8e-49
F1	=~	vermis.VIIIa	0.45	0.02	0.8	0.04	2.9e-75		0.44	0.02	0.79	0.04	6.4e-72
F1	=~	lat.VIIIb	0.41	0.03	0.77	0.05	4.2e-51		0.36	0.03	0.71	0.05	3.0e-41
F1	=~	vermis.VIIIb	0.45	0.02	0.78	0.04	3.6e-73		0.45	0.03	0.77	0.04	3.2e-70
F1	=~	lat.IX	0.45	0.03	0.79	0.05	1.6e-60		0.44	0.03	0.77	0.05	2.4e-54
F1	=~	vermis.IX	0.43	0.03	0.78	0.05	1.3e-66		0.43	0.03	0.78	0.05	5.2e-64
F1	=~	lat.X	0.28	0.03	0.56	0.06	4.9e-21		0.25	0.02	0.51	0.05	8.7e-25
F1	=~	vermis.X	0.38	0.02	0.77	0.05	3.7e-55		0.38	0.02	0.77	0.05	1.0e-53
lat.I-IV	~~	lat.I-IV	0.16	0.02	0.58	0.07	3.6e-15		0.16	0.02	0.56	0.06	1.6e-22
lat.V	~~	lat.V	0.15	0.02	0.55	0.06	6.6e-21		0.15	0.02	0.56	0.06	4.2e-22
lat.VI	~~	lat.VI	0.15	0.01	0.52	0.05	3.6e-24		0.15	0.02	0.56	0.06	1.5e-23
vermis.VI	~~	vermis.VI	0.17	0.02	0.65	0.08	8.9e-18		0.16	0.02	0.63	0.07	5.7e-17
lat.CrusI	~~	lat.CrusI	0.28	0.02	0.87	0.07	9.5e-35		0.27	0.02	0.85	0.07	6.1e-33
vermis.CrusI	~~	vermis.CrusI	0.08	0.01	0.98	0.19	1.9e-07		0.08	0.01	0.99	0.19	1.9e-07
lat.CrusII	~~	lat.CrusII	0.18	0.02	0.6	0.06	3.6e-27		0.23	0.02	0.69	0.07	8.3e-24
vermis.CrusII	~~	vermis.CrusII	0.16	0.02	0.72	0.09	3.6e-16		0.17	0.02	0.74	0.09	1.0e-16
lat.VIIb	~~	lat.VIIb	0.16	0.01	0.56	0.05	7.8e-30		0.21	0.02	0.67	0.06	2.7e-28
vermis.VIIb	~~	vermis.VIIb	0.12	0.01	0.47	0.05	7.8e-22		0.12	0.01	0.46	0.05	7.5e-21
lat.VIIIa	~~	lat.VIIIa	0.1	0.01	0.36	0.04	3.4e-22		0.11	0.01	0.41	0.04	1.2e-20
vermis.VIIIa	~~	vermis.VIIIa	0.11	0.01	0.36	0.04	7.0e-18		0.12	0.01	0.37	0.04	3.8e-18
lat.VIIIb	~~	lat.VIIIb	0.11	0.01	0.4	0.04	9.4e-23		0.12	0.01	0.49	0.05	8.0e-26
vermis.VIIIb	~~	vermis.VIIIb	0.13	0.01	0.39	0.04	5.7e-20		0.13	0.02	0.4	0.05	1.4e-18
lat.IX	~~	lat.IX	0.13	0.01	0.38	0.04	4.2e-21		0.13	0.01	0.4	0.04	2.4e-23
vermis.IX	~~	vermis.IX	0.12	0.01	0.39	0.05	1.1e-16		0.12	0.01	0.39	0.05	5.0e-17
lat.X	~~	lat.X	0.17	0.02	0.68	0.07	5.1e-23		0.18	0.02	0.74	0.08	2.7e-22
vermis.X	~~	vermis.X	0.1	0.01	0.41	0.06	1.2e-12		0.1	0.01	0.41	0.06	2.7e-12
F1	~~	F1	1		1		NA		1		1		NA

## Sheet: Table S6
Supplemental Table 6. Exploratory Factor Analysis Standardized loadings.
			Left and Vermis cerebellum					Right and Vermis cerebellum
Variable	Measure type	Measure_cerebellum	Factor1	Factor2	Factor3	Factor4		Factor1	Factor2	Factor3	Factor4
lat.I-IV	lat	I-IV	-0.01	-0.03	0.83	0.02		0	0.86	-0.03	0.02
lat.V	lat	V	-0.07	-0.11	1.13	-0.04		-0.07	1.1	-0.07	-0.06
lat.VI	lat	VI	0.04	0.12	0.63	0.06		-0.04	0.73	0.07	0.09
lat.CrusI	lat	CrusI	0.05	0.29	0.09	-0.04		0.07	0.14	0.26	-0.05
lat.CrusII	lat	CrusII	-0.06	-0.01	-0.01	0.93		-0.12	-0.09	0.14	0.93
lat.VIIb	lat	VIIb	-0.06	-0.06	-0.02	1.08		-0.05	0	-0.08	1.07
lat.VIIIa	lat	VIIIa	0.38	-0.07	0.01	0.69		0.41	0.1	-0.18	0.69
lat.VIIIb	lat	VIIIb	0.89	-0.04	-0.03	0.03		0.93	0.11	-0.16	-0.12
lat.IX	lat	IX	1.12	-0.13	-0.05	-0.09		1.09	-0.1	-0.09	-0.08
lat.X	lat	X	-0.03	0.25	0.35	0.09		0.04	0.42	0.13	0.02
vermis.VI	vermis	VI	0.01	0.66	0.14	-0.11		-0.02	0.3	0.54	-0.07
vermis.CrusI	vermis	CrusI	-0.16	0.4	-0.24	0.14		-0.11	-0.25	0.43	0.08
vermis.CrusII	vermis	CrusII	-0.2	0.92	-0.09	0.04		-0.19	-0.05	0.96	-0.02
vermis.VIIb	vermis	VIIb	0.03	0.97	-0.03	-0.1		0.09	0.04	0.83	-0.08
vermis.VIIIa	vermis	VIIIa	0.35	0.56	-0.02	0.05		0.38	-0.01	0.52	0.06
vermis.VIIIb	vermis	VIIIb	0.75	0.24	-0.13	0		0.73	-0.15	0.28	0.02
vermis.IX	vermis	IX	0.89	-0.05	0.07	-0.03		0.83	0.01	-0.02	0.07
vermis.X	vermis	X	0.43	0.17	0.17	0.11		0.45	0.09	0.19	0.16

## Sheet: Table S7
Supplemental Table 7. Cerebellar Genomic SEM Confirmatory Factor Model Results.
			Left and Vermis cerebellum						Right and Vermis cerebellum
Variable1	operator	Variable2	Unstandized Estimate	Unstandized SE	Standardized Genotype	Standardized SE	p_value		Unstandized Estimate	Unstandized SE	Standardized Genotype	Standardized SE	p_value
F1	=~	lat.VIIIb	0.44	0.03	0.83	0.05	3.0e-59		0.39	0.03	0.76	0.05	3.4e-47
F1	=~	Vermis.VIIIb	0.48	0.03	0.84	0.04	5.6e-79		0.48	0.03	0.83	0.04	1.4e-78
F1	=~	lat.IX	0.49	0.03	0.85	0.05	1.4e-75		0.48	0.03	0.84	0.05	2.1e-68
F1	=~	Vermis.IX	0.47	0.02	0.85	0.05	6.6e-79		0.47	0.03	0.85	0.05	7.7e-77
F1	=~	Vermis.X	0.41	0.02	0.82	0.05	1.6e-62		0.41	0.02	0.81	0.05	3.9e-60
F2/F3	=~	Vermis.VI	0.35	0.02	0.68	0.04	1.4e-55		0.35	0.02	0.69	0.04	1.5e-57
F2/F3	=~	Vermis.CrusII	0.29	0.03	0.61	0.06	1.2e-28		0.28	0.03	0.59	0.06	8.3e-27
F2/F3	=~	Vermis.VIIb	0.42	0.02	0.84	0.04	1.1e-78		0.42	0.02	0.84	0.05	5.4e-76
F2/F3	=~	Vermis.VIIIa	0.5	0.02	0.88	0.04	4.4e-90		0.49	0.03	0.87	0.05	1.1e-80
F2/F3	=~	lat.CrusI	0.23	0.03	0.41	0.05	7.5e-15		0.24	0.03	0.42	0.05	7.3e-16
F2/F3	=~	Vermis.CrusI	0.04	0.02	0.15	0.09	8.4e-02		0.04	0.02	0.14	0.09	1.1e-01
F3/F2	=~	lat.I-IV	0.41	0.03	0.76	0.05	1.7e-44		0.43	0.03	0.81	0.05	1.7e-51
F3/F2	=~	lat.V	0.43	0.02	0.81	0.04	4.2e-77		0.45	0.02	0.85	0.04	3.1e-87
F3/F2	=~	lat.VI	0.43	0.03	0.82	0.06	8.7e-48		0.42	0.03	0.81	0.05	3.4e-56
F3/F2	=~	lat.X	0.33	0.03	0.66	0.06	1.3e-28		0.31	0.03	0.62	0.05	1.0e-32
F4	=~	lat.CrusII	0.44	0.03	0.8	0.05	8.9e-56		0.44	0.04	0.77	0.06	1.3e-35
F4	=~	lat.VIIb	0.46	0.03	0.86	0.05	3.9e-64		0.46	0.03	0.82	0.06	2.4e-48
F4	=~	lat.VIIIa	0.54	0.03	1.02	0.05	2.8e-94		0.55	0.03	1.04	0.06	1.6e-75
lat.VIIIa	~~	lat.VIIIa	0	0.01	0	0.05	9.4e-01		0	0.02	0	0.06	9.5e-01
lat.I-IV	~~	lat.I-IV	0.12	0.02	0.42	0.07	3.5e-10		0.1	0.02	0.34	0.06	1.2e-09
lat.V	~~	lat.V	0.09	0.01	0.34	0.04	4.8e-15		0.07	0.01	0.27	0.05	2.3e-09
lat.VI	~~	lat.VI	0.09	0.02	0.33	0.06	1.6e-07		0.09	0.02	0.34	0.06	2.8e-09
Vermis.VI	~~	Vermis.VI	0.14	0.02	0.53	0.07	2.4e-14		0.14	0.02	0.52	0.07	9.7e-14
lat.CrusI	~~	lat.CrusI	0.27	0.02	0.83	0.07	3.4e-32		0.26	0.02	0.82	0.07	2.3e-31
Vermis.CrusI	~~	Vermis.CrusI	0.08	0.01	0.98	0.19	2.1e-07		0.08	0.01	0.98	0.19	2.1e-07
lat.CrusII	~~	lat.CrusII	0.11	0.01	0.35	0.04	2.0e-16		0.13	0.02	0.41	0.05	2.0e-15
Vermis.CrusII	~~	Vermis.CrusII	0.14	0.02	0.62	0.08	7.6e-14		0.15	0.02	0.65	0.08	8.1e-15
lat.VIIb	~~	lat.VIIb	0.07	0.01	0.26	0.03	2.0e-24		0.1	0.01	0.33	0.03	7.1e-24
Vermis.VIIb	~~	Vermis.VIIb	0.08	0.01	0.3	0.04	3.5e-13		0.08	0.01	0.3	0.04	2.1e-13
Vermis.VIIIa	~~	Vermis.VIIIa	0.07	0.01	0.22	0.04	7.5e-07		0.08	0.01	0.25	0.04	3.7e-08
lat.VIIIb	~~	lat.VIIIb	0.09	0.01	0.31	0.04	2.7e-14		0.11	0.01	0.42	0.05	8.0e-19
Vermis.VIIIb	~~	Vermis.VIIIb	0.1	0.01	0.3	0.04	2.4e-14		0.1	0.01	0.31	0.04	2.9e-13
lat.IX	~~	lat.IX	0.09	0.01	0.27	0.03	1.0e-17		0.1	0.01	0.29	0.03	9.3e-19
Vermis.IX	~~	Vermis.IX	0.08	0.01	0.28	0.04	6.2e-13		0.08	0.01	0.28	0.04	2.0e-12
lat.X	~~	lat.X	0.14	0.02	0.57	0.07	1.5e-15		0.15	0.02	0.61	0.08	3.7e-15
Vermis.X	~~	Vermis.X	0.08	0.01	0.33	0.06	3.3e-09		0.08	0.01	0.34	0.06	4.0e-09
F1	~~	F2/F3	0.74	0.04	0.74	0.04	3.3e-89		0.75	0.04	0.75	0.04	3.0e-94
F1	~~	F3/F2	0.69	0.04	0.69	0.04	1.0e-56		0.65	0.04	0.65	0.04	1.1e-55
F1	~~	F4	0.76	0.03	0.76	0.03	3.9e-147		0.74	0.03	0.73	0.03	2.3e-124
F2/F3	~~	F3/F2	0.76	0.04	0.76	0.04	8.3e-102
F2/F3	~~	F4	0.59	0.04	0.59	0.04	6.4e-41		0.55	0.05	0.55	0.05	3.9e-32
F3/F2	~~	F4	0.56	0.05	0.56	0.05	3.1e-26		0.46	0.05	0.46	0.05	1.4e-17
F1	~~	F1	1		1		NA		1		1		NA
F2/F3	~~	F2/F3	1		1		NA		1		1		NA
F3/F2	~~	F3/F2	1		1		NA		1		1		NA
F4	~~	F4	1		1		NA		1		1		NA
F3/F2	~~	F2/F3								0.73	0.04	0.73	0.73	1.4e-85

## Sheet: Table S8
Supplemental Table 8: Heritability enrichment results for evolutionary annotations.
Prop. SNPs= proportion of SNPs that belong to the annotation; Prop. h2=proportion of total h2 explained by SNPs that belong to the annotation; SE= standard error; Enrichment= (Prop. h2) / (Prop. SNPs)
Adjusted enrichment p-value (Bonferroni) = p-value adjusted for 114 tests (i.e. 19 independent traits and 6 evolutionary annotations)
Type	Pheno	IDP_short_name	IDP_description	Cerebellar measure	Cerebellar Hemisphere	Annotation	Annotation	Prop. of SNPs	Prop. h2	Prop. h2 SE	Enrichment	Enrichment SE	Enrichment p-value	Adjusted enrichment p-value (Bonferroni)
Region	148	IDP_T1_FAST_ROIs_V_cerebellum_crus_II	Volume of grey matter in Vermis Crus II Cerebellum	CRUS II	V	Archaic Depleted Regions	NeanderthalDepleted_Chen2020	0.0210008	0.0079643	0.00322692	0.379238	0.153657	0.000234991	0.026789
Region	161	IDP_T1_FAST_ROIs_R_cerebellum_IX	Volume of grey matter in Right IX Cerebellum	IX	R	Ancient Selective Sweep	SelectiveSweep_Peyregne2017	0.00401667	-0.00440559	0.00277176	-1.09683	0.690064	0.00321271	0.366249
Region	154	IDP_T1_FAST_ROIs_V_cerebellum_VIIIa	Volume of grey matter in Vermis VIIIa Cerebellum	VIIIA	V	Archaic Depleted Regions	NeanderthalDepleted_Chen2020	0.0210008	0.0120128	0.0033377	0.572015	0.158932	0.00879558	1
Region	148	IDP_T1_FAST_ROIs_V_cerebellum_crus_II	Volume of grey matter in Vermis Crus II Cerebellum	CRUS II	V	Fetal brain HGE	Fetal_brain_GSE63648_Hu_gain.all_sorted.merged	0.0144601	0.0971055	0.0326826	6.71541	2.26019	0.0120309	1
Region	138	IDP_T1_FAST_ROIs_R_cerebellum_I-IV	Volume of grey matter in Right I-IV Cerebellum	I-IV	R	Fetal brain HGE	Fetal_brain_GSE63648_Hu_gain.all_sorted.merged	0.0144601	0.0913421	0.0298488	6.31684	2.06421	0.0121953	1
Region	157	IDP_T1_FAST_ROIs_V_cerebellum_VIIIb	Volume of grey matter in Vermis VIIIb Cerebellum	VIIIB	V	Archaic Depleted Regions	NeanderthalDepleted_Chen2020	0.0210008	0.0146165	0.00239509	0.695999	0.114048	0.0156815	1
Region	162	IDP_T1_FAST_ROIs_L_cerebellum_X	Volume of grey matter in Left X Cerebellum	X	L	Ancient Selective Sweep	SelectiveSweep_Peyregne2017	0.00401667	-0.00523866	0.00393865	-1.30423	0.980577	0.0178636	1
Region	162	IDP_T1_FAST_ROIs_L_cerebellum_X	Volume of grey matter in Left X Cerebellum	X	L	Fetal brain HGE	Fetal_brain_GSE63648_Hu_gain.all_sorted.merged	0.0144601	0.0852918	0.0312856	5.89842	2.16358	0.0205499	1
Region	138	IDP_T1_FAST_ROIs_R_cerebellum_I-IV	Volume of grey matter in Right I-IV Cerebellum	I-IV	R	Ancient Selective Sweep	SelectiveSweep_Peyregne2017	0.00401667	-0.00346479	0.00334222	-0.862603	0.832088	0.0266704	1
Region	160	IDP_T1_FAST_ROIs_V_cerebellum_IX	Volume of grey matter in Vermis IX Cerebellum	IX	V	Fetal brain HGE	Fetal_brain_GSE63648_Hu_gain.all_sorted.merged	0.0144601	0.0653637	0.0237062	4.52028	1.63942	0.030204	1
Region	160	IDP_T1_FAST_ROIs_V_cerebellum_IX	Volume of grey matter in Vermis IX Cerebellum	IX	V	Archaic Depleted Regions	NeanderthalDepleted_Chen2020	0.0210008	0.0104885	0.0046963	0.499433	0.223625	0.0304258	1
Region	155	IDP_T1_FAST_ROIs_R_cerebellum_VIIIa	Volume of grey matter in Right VIIIa Cerebellum	VIIIA	R	Ancient Selective Sweep	SelectiveSweep_Peyregne2017	0.00401667	-0.00282782	0.00316843	-0.704022	0.78882	0.0311449	1
Region	149	IDP_T1_FAST_ROIs_R_cerebellum_crus_II	Volume of grey matter in Right Crus II Cerebellum	CRUS II	R	Fetal brain HGE	Fetal_brain_GSE63648_Hu_gain.all_sorted.merged	0.0144601	0.0569605	0.021393	3.93915	1.47945	0.0328122	1
Region	146	IDP_T1_FAST_ROIs_R_cerebellum_crus_I	Volume of grey matter in Right Crus I Cerebellum	CRUS I	R	Fetal brain HGE	Fetal_brain_GSE63648_Hu_gain.all_sorted.merged	0.0144601	0.0623587	0.021696	4.31246	1.50041	0.0341946	1
Region	144	IDP_T1_FAST_ROIs_L_cerebellum_crus_I	Volume of grey matter in Left Crus I Cerebellum	CRUS I	L	Fetal brain HGE	Fetal_brain_GSE63648_Hu_gain.all_sorted.merged	0.0144601	0.0606559	0.0215559	4.1947	1.49072	0.036495	1
Global	193	aseg_lh_volume_Cerebellum-White-Matter	Volume of Cerebellum-White-Matter in the left hemisphere generated by subcortical volumetric segmentation (aseg)	CEREBELLUM WHITE-MATTER	L	Fetal brain HGE	Fetal_brain_GSE63648_Hu_gain.all_sorted.merged	0.0144601	0.0836512	0.0338447	5.78497	2.34056	0.0373001	1
Region	150	IDP_T1_FAST_ROIs_L_cerebellum_VIIb	Volume of grey matter in Left VIIb Cerebellum	VIIB	L	Adult cerebellum human gained enhancer/promoters	Adult cerebellum human gained enhancer/promoters	0.00940287	-0.0195245	0.0158648	-2.07644	1.68723	0.0377515	1
Region	150	IDP_T1_FAST_ROIs_L_cerebellum_VIIb	Volume of grey matter in Left VIIb Cerebellum	VIIB	L	Archaic Depleted Regions	NeanderthalDepleted_Chen2020	0.0210008	0.0287474	0.00440114	1.36888	0.209571	0.0415855	1
Region	158	IDP_T1_FAST_ROIs_R_cerebellum_VIIIb	Volume of grey matter in Right VIIIb Cerebellum	VIIIB	R	Fetal brain HGE	Fetal_brain_GSE63648_Hu_gain.all_sorted.merged	0.0144601	0.0816851	0.0333446	5.64899	2.30597	0.0456527	1
Region	147	IDP_T1_FAST_ROIs_L_cerebellum_crus_II	Volume of grey matter in Left Crus II Cerebellum	CRUS II	L	Fetal brain HGE	Fetal_brain_GSE63648_Hu_gain.all_sorted.merged	0.0144601	0.0549671	0.0219439	3.80129	1.51754	0.0541922	1
Region	161	IDP_T1_FAST_ROIs_R_cerebellum_IX	Volume of grey matter in Right IX Cerebellum	IX	R	Fetal brain HGE	Fetal_brain_GSE63648_Hu_gain.all_sorted.merged	0.0144601	0.058165	0.0232702	4.02244	1.60927	0.0610256	1
Region	137	IDP_T1_FAST_ROIs_L_cerebellum_I-IV	Volume of grey matter in Left I-IV Cerebellum	I-IV	L	Fetal brain HGE	Fetal_brain_GSE63648_Hu_gain.all_sorted.merged	0.0144601	0.0688724	0.0283586	4.76293	1.96116	0.0612983	1
Region	146	IDP_T1_FAST_ROIs_R_cerebellum_crus_I	Volume of grey matter in Right Crus I Cerebellum	CRUS I	R	Archaic Depleted Regions	NeanderthalDepleted_Chen2020	0.0210008	0.0146941	0.00331162	0.699695	0.157691	0.0644698	1
Region	153	IDP_T1_FAST_ROIs_L_cerebellum_VIIIa	Volume of grey matter in Left VIIIa Cerebellum	VIIIA	L	Fetal brain HGE	Fetal_brain_GSE63648_Hu_gain.all_sorted.merged	0.0144601	0.0557579	0.0219352	3.85598	1.51694	0.0649005	1
Region	160	IDP_T1_FAST_ROIs_V_cerebellum_IX	Volume of grey matter in Vermis IX Cerebellum	IX	V	Adult cerebellum human gained enhancer/promoters	Adult cerebellum human gained enhancer/promoters	0.00940287	0.0389099	0.0162659	4.13809	1.72989	0.0674015	1
Region	159	IDP_T1_FAST_ROIs_L_cerebellum_IX	Volume of grey matter in Left IX Cerebellum	IX	L	Fetal brain HGE	Fetal_brain_GSE63648_Hu_gain.all_sorted.merged	0.0144601	0.0543669	0.0217319	3.75978	1.50288	0.0680053	1
Region	152	IDP_T1_FAST_ROIs_R_cerebellum_VIIb	Volume of grey matter in Right VIIb Cerebellum	VIIB	R	Adult cerebellum human gained enhancer/promoters	Adult cerebellum human gained enhancer/promoters	0.00940287	-0.0149779	0.0160519	-1.5929	1.70712	0.0693454	1
Global	211	aseg_rh_volume_Cerebellum-Cortex	Volume of Cerebellum-Cortex in the right hemisphere generated by subcortical volumetric segmentation (aseg)	CEREBELLUM CORTEX	R	Ancient Selective Sweep	SelectiveSweep_Peyregne2017	0.00401667	-0.00142465	0.00299723	-0.354685	0.746198	0.0780903	1
Region	149	IDP_T1_FAST_ROIs_R_cerebellum_crus_II	Volume of grey matter in Right Crus II Cerebellum	CRUS II	R	Human Accelerated Regions	Human Accelerated Regions	0.000284173	-0.0111228	0.00651193	-39.1409	22.9154	0.0790109	1
Region	137	IDP_T1_FAST_ROIs_L_cerebellum_I-IV	Volume of grey matter in Left I-IV Cerebellum	I-IV	L	Ancient Selective Sweep	SelectiveSweep_Peyregne2017	0.00401667	-0.00296868	0.00393212	-0.73909	0.978951	0.0805952	1
Region	152	IDP_T1_FAST_ROIs_R_cerebellum_VIIb	Volume of grey matter in Right VIIb Cerebellum	VIIB	R	Fetal brain HGE	Fetal_brain_GSE63648_Hu_gain.all_sorted.merged	0.0144601	0.0499502	0.0207125	3.45435	1.43239	0.0820078	1
Global	211	aseg_rh_volume_Cerebellum-Cortex	Volume of Cerebellum-Cortex in the right hemisphere generated by subcortical volumetric segmentation (aseg)	CEREBELLUM CORTEX	R	Archaic Depleted Regions	NeanderthalDepleted_Chen2020	0.0210008	0.00995477	0.00637478	0.474019	0.30355	0.0834231	1
Global	210	aseg_rh_volume_Cerebellum-White-Matter	Volume of Cerebellum-White-Matter in the right hemisphere generated by subcortical volumetric segmentation (aseg)	CEREBELLUM WHITE-MATTER	R	Fetal brain HGE	Fetal_brain_GSE63648_Hu_gain.all_sorted.merged	0.0144601	0.0804445	0.0380731	5.5632	2.63298	0.0849659	1
Region	139	IDP_T1_FAST_ROIs_L_cerebellum_V	Volume of grey matter in Left V Cerebellum	V	L	Ancient Selective Sweep	SelectiveSweep_Peyregne2017	0.00401667	-0.00129118	0.0030525	-0.321455	0.759957	0.0855012	1
Region	144	IDP_T1_FAST_ROIs_L_cerebellum_crus_I	Volume of grey matter in Left Crus I Cerebellum	CRUS I	L	Adult cerebellum human gained enhancer/promoters	Adult cerebellum human gained enhancer/promoters	0.00940287	0.0350029	0.0148428	3.72258	1.57854	0.0871027	1
Region	154	IDP_T1_FAST_ROIs_V_cerebellum_VIIIa	Volume of grey matter in Vermis VIIIa Cerebellum	VIIIA	V	Ancient Selective Sweep	SelectiveSweep_Peyregne2017	0.00401667	-0.00078091	0.00282025	-0.194417	0.702135	0.0879864	1
Region	144	IDP_T1_FAST_ROIs_L_cerebellum_crus_I	Volume of grey matter in Left Crus I Cerebellum	CRUS I	L	Archaic Depleted Regions	NeanderthalDepleted_Chen2020	0.0210008	0.0156145	0.00312943	0.743522	0.149015	0.0932093	1
Region	154	IDP_T1_FAST_ROIs_V_cerebellum_VIIIa	Volume of grey matter in Vermis VIIIa Cerebellum	VIIIA	V	Fetal brain HGE	Fetal_brain_GSE63648_Hu_gain.all_sorted.merged	0.0144601	0.0450948	0.0191276	3.11857	1.32278	0.0989546	1
Region	157	IDP_T1_FAST_ROIs_V_cerebellum_VIIIb	Volume of grey matter in Vermis VIIIb Cerebellum	VIIIB	V	Ancient Selective Sweep	SelectiveSweep_Peyregne2017	0.00401667	-0.000761177	0.00279701	-0.189505	0.69635	0.101243	1
Region	156	IDP_T1_FAST_ROIs_L_cerebellum_VIIIb	Volume of grey matter in Left VIIIb Cerebellum	VIIIB	L	Fetal brain HGE	Fetal_brain_GSE63648_Hu_gain.all_sorted.merged	0.0144601	0.0633325	0.0293362	4.37981	2.02877	0.104172	1
Global	211	aseg_rh_volume_Cerebellum-Cortex	Volume of Cerebellum-Cortex in the right hemisphere generated by subcortical volumetric segmentation (aseg)	CEREBELLUM CORTEX	R	Fetal brain HGE	Fetal_brain_GSE63648_Hu_gain.all_sorted.merged	0.0144601	0.0532549	0.0249578	3.68288	1.72597	0.119945	1
Region	140	IDP_T1_FAST_ROIs_R_cerebellum_V	Volume of grey matter in Right V Cerebellum	V	R	Ancient Selective Sweep	SelectiveSweep_Peyregne2017	0.00401667	-0.000980689	0.00326004	-0.244155	0.811628	0.122504	1
Region	151	IDP_T1_FAST_ROIs_V_cerebellum_VIIb	Volume of grey matter in Vermis VIIb Cerebellum	VIIB	V	Fetal brain HGE	Fetal_brain_GSE63648_Hu_gain.all_sorted.merged	0.0144601	0.0474155	0.0216489	3.27906	1.49715	0.125895	1
Region	156	IDP_T1_FAST_ROIs_L_cerebellum_VIIIb	Volume of grey matter in Left VIIIb Cerebellum	VIIIB	L	Ancient Selective Sweep	SelectiveSweep_Peyregne2017	0.00401667	-0.00117633	0.00335218	-0.292862	0.834567	0.126553	1
Region	164	IDP_T1_FAST_ROIs_R_cerebellum_X	Volume of grey matter in Right X Cerebellum	X	R	Fetal brain HGE	Fetal_brain_GSE63648_Hu_gain.all_sorted.merged	0.0144601	0.0715378	0.0379584	4.94725	2.62504	0.133107	1
Region	145	IDP_T1_FAST_ROIs_V_cerebellum_crus_I	Volume of grey matter in Vermis Crus I Cerebellum	CRUS I	V	Archaic Depleted Regions	NeanderthalDepleted_Chen2020	0.0210008	0.00287567	0.012634	0.136932	0.601595	0.136847	1
Global	194	aseg_lh_volume_Cerebellum-Cortex	Volume of Cerebellum-Cortex in the left hemisphere generated by subcortical volumetric segmentation (aseg)	CEREBELLUM CORTEX	L	Ancient Selective Sweep	SelectiveSweep_Peyregne2017	0.00401667	-0.000955999	0.00327066	-0.238008	0.814271	0.137116	1
Region	160	IDP_T1_FAST_ROIs_V_cerebellum_IX	Volume of grey matter in Vermis IX Cerebellum	IX	V	Neanderthal Introgressed SNPs (Sprime)	NeanderthalMatchSNPs_sprime_Browning2018	0.00889039	0.0231981	0.00997753	2.60935	1.12228	0.13817	1
Region	142	IDP_T1_FAST_ROIs_V_cerebellum_VI	Volume of grey matter in Vermis VI Cerebellum	VI	V	Human Accelerated Regions	Human Accelerated Regions	0.000284173	0.0207908	0.014512	73.1623	51.0676	0.149029	1
Region	163	IDP_T1_FAST_ROIs_V_cerebellum_X	Volume of grey matter in Vermis X Cerebellum	X	V	Human Accelerated Regions	Human Accelerated Regions	0.000284173	0.016463	0.0111999	57.9329	39.4124	0.150857	1
Region	145	IDP_T1_FAST_ROIs_V_cerebellum_crus_I	Volume of grey matter in Vermis Crus I Cerebellum	CRUS I	V	Fetal brain HGE	Fetal_brain_GSE63648_Hu_gain.all_sorted.merged	0.0144601	0.100153	0.0640703	6.92613	4.43083	0.150895	1
Global	Chambers2022			TOTAL CEREBELLAR VOLUME	BiLat	Archaic Depleted Regions	NeanderthalDepleted_Chen2020	0.0210008	0.0140813	0.00473043	0.670513	0.22525	0.151698	1
Region	160	IDP_T1_FAST_ROIs_V_cerebellum_IX	Volume of grey matter in Vermis IX Cerebellum	IX	V	Ancient Selective Sweep	SelectiveSweep_Peyregne2017	0.00401667	-0.0015717	0.003895	-0.391296	0.969709	0.157394	1
Region	157	IDP_T1_FAST_ROIs_V_cerebellum_VIIIb	Volume of grey matter in Vermis VIIIb Cerebellum	VIIIB	V	Fetal brain HGE	Fetal_brain_GSE63648_Hu_gain.all_sorted.merged	0.0144601	0.0381095	0.016883	2.63549	1.16756	0.161444	1
Region	151	IDP_T1_FAST_ROIs_V_cerebellum_VIIb	Volume of grey matter in Vermis VIIb Cerebellum	VIIB	V	Human Accelerated Regions	Human Accelerated Regions	0.000284173	0.0150581	0.0105514	52.9892	37.1303	0.161576	1
Region	158	IDP_T1_FAST_ROIs_R_cerebellum_VIIIb	Volume of grey matter in Right VIIIb Cerebellum	VIIIB	R	Archaic Depleted Regions	NeanderthalDepleted_Chen2020	0.0210008	0.013309	0.00559927	0.633738	0.266622	0.167888	1
Region	138	IDP_T1_FAST_ROIs_R_cerebellum_I-IV	Volume of grey matter in Right I-IV Cerebellum	I-IV	R	Neanderthal Introgressed SNPs (Sprime)	NeanderthalMatchSNPs_sprime_Browning2018	0.00889039	0.000290686	0.00619763	0.0326967	0.697116	0.169835	1
Global	194	aseg_lh_volume_Cerebellum-Cortex	Volume of Cerebellum-Cortex in the left hemisphere generated by subcortical volumetric segmentation (aseg)	CEREBELLUM CORTEX	L	Fetal brain HGE	Fetal_brain_GSE63648_Hu_gain.all_sorted.merged	0.0144601	0.0460568	0.0229039	3.18509	1.58394	0.169989	1
Global	Chambers2022			TOTAL CEREBELLAR VOLUME	BiLat	Ancient Selective Sweep	SelectiveSweep_Peyregne2017	0.00401667	-0.000168948	0.00295571	-0.0420616	0.735861	0.170685	1
Region	164	IDP_T1_FAST_ROIs_R_cerebellum_X	Volume of grey matter in Right X Cerebellum	X	R	Human Accelerated Regions	Human Accelerated Regions	0.000284173	0.0131072	0.00970649	46.124	34.157	0.171549	1
Region	156	IDP_T1_FAST_ROIs_L_cerebellum_VIIIb	Volume of grey matter in Left VIIIb Cerebellum	VIIIB	L	Human Accelerated Regions	Human Accelerated Regions	0.000284173	0.0137211	0.0100162	48.2842	35.2469	0.171929	1
Region	163	IDP_T1_FAST_ROIs_V_cerebellum_X	Volume of grey matter in Vermis X Cerebellum	X	V	Fetal brain HGE	Fetal_brain_GSE63648_Hu_gain.all_sorted.merged	0.0144601	0.0581074	0.0314141	4.01847	2.17246	0.172039	1
Region	159	IDP_T1_FAST_ROIs_L_cerebellum_IX	Volume of grey matter in Left IX Cerebellum	IX	L	Ancient Selective Sweep	SelectiveSweep_Peyregne2017	0.00401667	-0.000114263	0.00299129	-0.0284471	0.744718	0.178526	1
Region	139	IDP_T1_FAST_ROIs_L_cerebellum_V	Volume of grey matter in Left V Cerebellum	V	L	Neanderthal Introgressed SNPs (Sprime)	NeanderthalMatchSNPs_sprime_Browning2018	0.00889039	0.0217554	0.00961659	2.44707	1.08168	0.178972	1
Region	140	IDP_T1_FAST_ROIs_R_cerebellum_V	Volume of grey matter in Right V Cerebellum	V	R	Fetal brain HGE	Fetal_brain_GSE63648_Hu_gain.all_sorted.merged	0.0144601	0.0535854	0.0289451	3.70574	2.00172	0.180852	1
Region	164	IDP_T1_FAST_ROIs_R_cerebellum_X	Volume of grey matter in Right X Cerebellum	X	R	Ancient Selective Sweep	SelectiveSweep_Peyregne2017	0.00401667	-0.00317915	0.00546946	-0.79149	1.36169	0.183993	1
Region	155	IDP_T1_FAST_ROIs_R_cerebellum_VIIIa	Volume of grey matter in Right VIIIa Cerebellum	VIIIA	R	Fetal brain HGE	Fetal_brain_GSE63648_Hu_gain.all_sorted.merged	0.0144601	0.0428069	0.0218216	2.96035	1.50909	0.191153	1
Region	159	IDP_T1_FAST_ROIs_L_cerebellum_IX	Volume of grey matter in Left IX Cerebellum	IX	L	Archaic Depleted Regions	NeanderthalDepleted_Chen2020	0.0210008	0.0171275	0.00292675	0.815565	0.139364	0.196864	1
Region	149	IDP_T1_FAST_ROIs_R_cerebellum_crus_II	Volume of grey matter in Right Crus II Cerebellum	CRUS II	R	Neanderthal Introgressed SNPs (Sprime)	NeanderthalMatchSNPs_sprime_Browning2018	0.00889039	0.0166849	0.00642932	1.87673	0.723177	0.19692	1
Region	163	IDP_T1_FAST_ROIs_V_cerebellum_X	Volume of grey matter in Vermis X Cerebellum	X	V	Ancient Selective Sweep	SelectiveSweep_Peyregne2017	0.00401667	-0.00244645	0.00509266	-0.609075	1.26788	0.202072	1
Region	147	IDP_T1_FAST_ROIs_L_cerebellum_crus_II	Volume of grey matter in Left Crus II Cerebellum	CRUS II	L	Human Accelerated Regions	Human Accelerated Regions	0.000284173	-0.00788701	0.00658661	-27.7543	23.1782	0.215357	1
Region	153	IDP_T1_FAST_ROIs_L_cerebellum_VIIIa	Volume of grey matter in Left VIIIa Cerebellum	VIIIA	L	Ancient Selective Sweep	SelectiveSweep_Peyregne2017	0.00401667	-0.000311246	0.00352827	-0.0774885	0.878406	0.223623	1
Region	161	IDP_T1_FAST_ROIs_R_cerebellum_IX	Volume of grey matter in Right IX Cerebellum	IX	R	Archaic Depleted Regions	NeanderthalDepleted_Chen2020	0.0210008	0.0158229	0.00422845	0.753442	0.201347	0.228655	1
Region	148	IDP_T1_FAST_ROIs_V_cerebellum_crus_II	Volume of grey matter in Vermis Crus II Cerebellum	CRUS II	V	Neanderthal Introgressed SNPs (Sprime)	NeanderthalMatchSNPs_sprime_Browning2018	0.00889039	0.0208696	0.0103201	2.34744	1.16082	0.238894	1
Region	142	IDP_T1_FAST_ROIs_V_cerebellum_VI	Volume of grey matter in Vermis VI Cerebellum	VI	V	Archaic Depleted Regions	NeanderthalDepleted_Chen2020	0.0210008	0.0149591	0.0049696	0.712312	0.236639	0.240852	1
Region	141	IDP_T1_FAST_ROIs_L_cerebellum_VI	Volume of grey matter in Left VI Cerebellum	VI	L	Archaic Depleted Regions	NeanderthalDepleted_Chen2020	0.0210008	0.0124767	0.00724592	0.594104	0.345031	0.241036	1
Region	155	IDP_T1_FAST_ROIs_R_cerebellum_VIIIa	Volume of grey matter in Right VIIIa Cerebellum	VIIIA	R	Adult cerebellum human gained enhancer/promoters	Adult cerebellum human gained enhancer/promoters	0.00940287	-0.00811208	0.0160695	-0.862724	1.709	0.242498	1
Region	159	IDP_T1_FAST_ROIs_L_cerebellum_IX	Volume of grey matter in Left IX Cerebellum	IX	L	Adult cerebellum human gained enhancer/promoters	Adult cerebellum human gained enhancer/promoters	0.00940287	0.0235295	0.0121511	2.50237	1.29228	0.242846	1
Region	146	IDP_T1_FAST_ROIs_R_cerebellum_crus_I	Volume of grey matter in Right Crus I Cerebellum	CRUS I	R	Adult cerebellum human gained enhancer/promoters	Adult cerebellum human gained enhancer/promoters	0.00940287	0.0252102	0.0140517	2.68111	1.49441	0.25464	1
Region	158	IDP_T1_FAST_ROIs_R_cerebellum_VIIIb	Volume of grey matter in Right VIIIb Cerebellum	VIIIB	R	Ancient Selective Sweep	SelectiveSweep_Peyregne2017	0.00401667	-0.00117447	0.00453274	-0.292399	1.12848	0.256497	1
Region	150	IDP_T1_FAST_ROIs_L_cerebellum_VIIb	Volume of grey matter in Left VIIb Cerebellum	VIIB	L	Human Accelerated Regions	Human Accelerated Regions	0.000284173	-0.00787911	0.00746553	-27.7265	26.2711	0.268024	1
Region	151	IDP_T1_FAST_ROIs_V_cerebellum_VIIb	Volume of grey matter in Vermis VIIb Cerebellum	VIIB	V	Ancient Selective Sweep	SelectiveSweep_Peyregne2017	0.00401667	0.00051195	0.00322553	0.127456	0.803035	0.28314	1
Region	143	IDP_T1_FAST_ROIs_R_cerebellum_VI	Volume of grey matter in Right VI Cerebellum	VI	R	Archaic Depleted Regions	NeanderthalDepleted_Chen2020	0.0210008	0.0152205	0.00531727	0.72476	0.253194	0.283782	1
Global	194	aseg_lh_volume_Cerebellum-Cortex	Volume of Cerebellum-Cortex in the left hemisphere generated by subcortical volumetric segmentation (aseg)	CEREBELLUM CORTEX	L	Adult cerebellum human gained enhancer/promoters	Adult cerebellum human gained enhancer/promoters	0.00940287	0.0289467	0.0186021	3.07849	1.97834	0.299403	1
Region	150	IDP_T1_FAST_ROIs_L_cerebellum_VIIb	Volume of grey matter in Left VIIb Cerebellum	VIIB	L	Fetal brain HGE	Fetal_brain_GSE63648_Hu_gain.all_sorted.merged	0.0144601	0.0358488	0.0208578	2.47915	1.44244	0.310014	1
Region	153	IDP_T1_FAST_ROIs_L_cerebellum_VIIIa	Volume of grey matter in Left VIIIa Cerebellum	VIIIA	L	Human Accelerated Regions	Human Accelerated Regions	0.000284173	0.00905064	0.00895166	31.8491	31.5008	0.322906	1
Region	139	IDP_T1_FAST_ROIs_L_cerebellum_V	Volume of grey matter in Left V Cerebellum	V	L	Fetal brain HGE	Fetal_brain_GSE63648_Hu_gain.all_sorted.merged	0.0144601	0.0438239	0.0298759	3.03068	2.06609	0.328134	1
Global	194	aseg_lh_volume_Cerebellum-Cortex	Volume of Cerebellum-Cortex in the left hemisphere generated by subcortical volumetric segmentation (aseg)	CEREBELLUM CORTEX	L	Archaic Depleted Regions	NeanderthalDepleted_Chen2020	0.0210008	0.0146123	0.00660735	0.695797	0.314624	0.331051	1
Region	149	IDP_T1_FAST_ROIs_R_cerebellum_crus_II	Volume of grey matter in Right Crus II Cerebellum	CRUS II	R	Archaic Depleted Regions	NeanderthalDepleted_Chen2020	0.0210008	0.0160722	0.00507337	0.765312	0.24158	0.335581	1
Region	162	IDP_T1_FAST_ROIs_L_cerebellum_X	Volume of grey matter in Left X Cerebellum	X	L	Archaic Depleted Regions	NeanderthalDepleted_Chen2020	0.0210008	0.0301614	0.00972034	1.4362	0.462856	0.335847	1
Global	194	aseg_lh_volume_Cerebellum-Cortex	Volume of Cerebellum-Cortex in the left hemisphere generated by subcortical volumetric segmentation (aseg)	CEREBELLUM CORTEX	L	Neanderthal Introgressed SNPs (Sprime)	NeanderthalMatchSNPs_sprime_Browning2018	0.00889039	0.0178245	0.00944564	2.00492	1.06246	0.336961	1
Global	193	aseg_lh_volume_Cerebellum-White-Matter	Volume of Cerebellum-White-Matter in the left hemisphere generated by subcortical volumetric segmentation (aseg)	CEREBELLUM WHITE-MATTER	L	Human Accelerated Regions	Human Accelerated Regions	0.000284173	0.00798824	0.00846767	28.1105	29.7976	0.355874	1
Global	193	aseg_lh_volume_Cerebellum-White-Matter	Volume of Cerebellum-White-Matter in the left hemisphere generated by subcortical volumetric segmentation (aseg)	CEREBELLUM WHITE-MATTER	L	Ancient Selective Sweep	SelectiveSweep_Peyregne2017	0.00401667	0.000267373	0.00409973	0.0665658	1.02068	0.359236	1
Region	158	IDP_T1_FAST_ROIs_R_cerebellum_VIIIb	Volume of grey matter in Right VIIIb Cerebellum	VIIIB	R	Neanderthal Introgressed SNPs (Sprime)	NeanderthalMatchSNPs_sprime_Browning2018	0.00889039	0.0160489	0.00788903	1.8052	0.887367	0.359813	1
Region	137	IDP_T1_FAST_ROIs_L_cerebellum_I-IV	Volume of grey matter in Left I-IV Cerebellum	I-IV	L	Neanderthal Introgressed SNPs (Sprime)	NeanderthalMatchSNPs_sprime_Browning2018	0.00889039	0.00263483	0.00694842	0.296369	0.781566	0.36927	1
Global	210	aseg_rh_volume_Cerebellum-White-Matter	Volume of Cerebellum-White-Matter in the right hemisphere generated by subcortical volumetric segmentation (aseg)	CEREBELLUM WHITE-MATTER	R	Archaic Depleted Regions	NeanderthalDepleted_Chen2020	0.0210008	0.0150656	0.00655727	0.717381	0.312239	0.373395	1
Region	161	IDP_T1_FAST_ROIs_R_cerebellum_IX	Volume of grey matter in Right IX Cerebellum	IX	R	Human Accelerated Regions	Human Accelerated Regions	0.000284173	-0.00521627	0.00617003	-18.356	21.7122	0.374316	1
Global	Chambers2022			TOTAL CEREBELLAR VOLUME	BiLat	Adult cerebellum human gained enhancer/promoters	Adult cerebellum human gained enhancer/promoters	0.00940287	-0.00383817	0.0155953	-0.408191	1.65857	0.380446	1
Region	145	IDP_T1_FAST_ROIs_V_cerebellum_crus_I	Volume of grey matter in Vermis Crus I Cerebellum	CRUS I	V	Ancient Selective Sweep	SelectiveSweep_Peyregne2017	0.00401667	0.0130092	0.0110317	3.2388	2.74647	0.38901	1
Region	153	IDP_T1_FAST_ROIs_L_cerebellum_VIIIa	Volume of grey matter in Left VIIIa Cerebellum	VIIIA	L	Archaic Depleted Regions	NeanderthalDepleted_Chen2020	0.0210008	0.0179069	0.00354586	0.852676	0.168844	0.389399	1
Region	144	IDP_T1_FAST_ROIs_L_cerebellum_crus_I	Volume of grey matter in Left Crus I Cerebellum	CRUS I	L	Neanderthal Introgressed SNPs (Sprime)	NeanderthalMatchSNPs_sprime_Browning2018	0.00889039	0.00407687	0.00560898	0.45857	0.630904	0.393834	1
Global	211	aseg_rh_volume_Cerebellum-Cortex	Volume of Cerebellum-Cortex in the right hemisphere generated by subcortical volumetric segmentation (aseg)	CEREBELLUM CORTEX	R	Neanderthal Introgressed SNPs (Sprime)	NeanderthalMatchSNPs_sprime_Browning2018	0.00889039	0.0162052	0.00894123	1.82278	1.00572	0.405757	1
Region	152	IDP_T1_FAST_ROIs_R_cerebellum_VIIb	Volume of grey matter in Right VIIb Cerebellum	VIIB	R	Ancient Selective Sweep	SelectiveSweep_Peyregne2017	0.00401667	0.000635465	0.00410702	0.158207	1.02249	0.408067	1
Region	162	IDP_T1_FAST_ROIs_L_cerebellum_X	Volume of grey matter in Left X Cerebellum	X	L	Human Accelerated Regions	Human Accelerated Regions	0.000284173	0.00753327	0.00917099	26.5095	32.2726	0.427426	1
Region	142	IDP_T1_FAST_ROIs_V_cerebellum_VI	Volume of grey matter in Vermis VI Cerebellum	VI	V	Neanderthal Introgressed SNPs (Sprime)	NeanderthalMatchSNPs_sprime_Browning2018	0.00889039	0.0156935	0.00868357	1.76522	0.976737	0.429498	1
Region	151	IDP_T1_FAST_ROIs_V_cerebellum_VIIb	Volume of grey matter in Vermis VIIb Cerebellum	VIIB	V	Neanderthal Introgressed SNPs (Sprime)	NeanderthalMatchSNPs_sprime_Browning2018	0.00889039	0.0140127	0.00661983	1.57617	0.744605	0.433071	1
Region	141	IDP_T1_FAST_ROIs_L_cerebellum_VI	Volume of grey matter in Left VI Cerebellum	VI	L	Neanderthal Introgressed SNPs (Sprime)	NeanderthalMatchSNPs_sprime_Browning2018	0.00889039	0.0157305	0.00878984	1.76939	0.98869	0.435359	1
Region	157	IDP_T1_FAST_ROIs_V_cerebellum_VIIIb	Volume of grey matter in Vermis VIIIb Cerebellum	VIIIB	V	Human Accelerated Regions	Human Accelerated Regions	0.000284173	0.00515757	0.00648458	18.1494	22.8191	0.439393	1
Region	145	IDP_T1_FAST_ROIs_V_cerebellum_crus_I	Volume of grey matter in Vermis Crus I Cerebellum	CRUS I	V	Neanderthal Introgressed SNPs (Sprime)	NeanderthalMatchSNPs_sprime_Browning2018	0.00889039	-0.00304198	0.0152382	-0.342165	1.71401	0.442685	1
Region	152	IDP_T1_FAST_ROIs_R_cerebellum_VIIb	Volume of grey matter in Right VIIb Cerebellum	VIIB	R	Human Accelerated Regions	Human Accelerated Regions	0.000284173	-0.004882	0.00675242	-17.1797	23.7616	0.446282	1
Region	139	IDP_T1_FAST_ROIs_L_cerebellum_V	Volume of grey matter in Left V Cerebellum	V	L	Human Accelerated Regions	Human Accelerated Regions	0.000284173	0.00826104	0.0106878	29.0705	37.61	0.449345	1
Region	163	IDP_T1_FAST_ROIs_V_cerebellum_X	Volume of grey matter in Vermis X Cerebellum	X	V	Neanderthal Introgressed SNPs (Sprime)	NeanderthalMatchSNPs_sprime_Browning2018	0.00889039	0.00222689	0.00883318	0.250483	0.993565	0.456524	1
Region	153	IDP_T1_FAST_ROIs_L_cerebellum_VIIIa	Volume of grey matter in Left VIIIa Cerebellum	VIIIA	L	Adult cerebellum human gained enhancer/promoters	Adult cerebellum human gained enhancer/promoters	0.00940287	-0.0021845	0.0159608	-0.232322	1.69744	0.45889	1
Global	210	aseg_rh_volume_Cerebellum-White-Matter	Volume of Cerebellum-White-Matter in the right hemisphere generated by subcortical volumetric segmentation (aseg)	CEREBELLUM WHITE-MATTER	R	Human Accelerated Regions	Human Accelerated Regions	0.000284173	0.00640062	0.00853429	22.5237	30.032	0.468426	1
Region	147	IDP_T1_FAST_ROIs_L_cerebellum_crus_II	Volume of grey matter in Left Crus II Cerebellum	CRUS II	L	Neanderthal Introgressed SNPs (Sprime)	NeanderthalMatchSNPs_sprime_Browning2018	0.00889039	0.0129824	0.00580986	1.46027	0.653499	0.468718	1
Region	144	IDP_T1_FAST_ROIs_L_cerebellum_crus_I	Volume of grey matter in Left Crus I Cerebellum	CRUS I	L	Ancient Selective Sweep	SelectiveSweep_Peyregne2017	0.00401667	0.00204884	0.00290185	0.510084	0.722452	0.50232	1
Region	138	IDP_T1_FAST_ROIs_R_cerebellum_I-IV	Volume of grey matter in Right I-IV Cerebellum	I-IV	R	Adult cerebellum human gained enhancer/promoters	Adult cerebellum human gained enhancer/promoters	0.00940287	0.0198799	0.0159167	2.11423	1.69275	0.509404	1
Global	193	aseg_lh_volume_Cerebellum-White-Matter	Volume of Cerebellum-White-Matter in the left hemisphere generated by subcortical volumetric segmentation (aseg)	CEREBELLUM WHITE-MATTER	L	Neanderthal Introgressed SNPs (Sprime)	NeanderthalMatchSNPs_sprime_Browning2018	0.00889039	0.00423361	0.00712605	0.476201	0.801546	0.512929	1
Region	149	IDP_T1_FAST_ROIs_R_cerebellum_crus_II	Volume of grey matter in Right Crus II Cerebellum	CRUS II	R	Adult cerebellum human gained enhancer/promoters	Adult cerebellum human gained enhancer/promoters	0.00940287	-0.000236783	0.0161755	-0.025182	1.72027	0.518079	1
Region	160	IDP_T1_FAST_ROIs_V_cerebellum_IX	Volume of grey matter in Vermis IX Cerebellum	IX	V	Human Accelerated Regions	Human Accelerated Regions	0.000284173	0.00448951	0.00686697	15.7985	24.1648	0.535583	1
Region	137	IDP_T1_FAST_ROIs_L_cerebellum_I-IV	Volume of grey matter in Left I-IV Cerebellum	I-IV	L	Human Accelerated Regions	Human Accelerated Regions	0.000284173	0.00510878	0.00800592	17.9777	28.1727	0.545117	1
Region	140	IDP_T1_FAST_ROIs_R_cerebellum_V	Volume of grey matter in Right V Cerebellum	V	R	Adult cerebellum human gained enhancer/promoters	Adult cerebellum human gained enhancer/promoters	0.00940287	-0.00143417	0.0180826	-0.152525	1.92309	0.548389	1
Region	137	IDP_T1_FAST_ROIs_L_cerebellum_I-IV	Volume of grey matter in Left I-IV Cerebellum	I-IV	L	Archaic Depleted Regions	NeanderthalDepleted_Chen2020	0.0210008	0.0180099	0.00524027	0.857581	0.249527	0.569125	1
Region	164	IDP_T1_FAST_ROIs_R_cerebellum_X	Volume of grey matter in Right X Cerebellum	X	R	Adult cerebellum human gained enhancer/promoters	Adult cerebellum human gained enhancer/promoters	0.00940287	-0.00342302	0.022956	-0.36404	2.44138	0.574637	1
Region	161	IDP_T1_FAST_ROIs_R_cerebellum_IX	Volume of grey matter in Right IX Cerebellum	IX	R	Adult cerebellum human gained enhancer/promoters	Adult cerebellum human gained enhancer/promoters	0.00940287	0.0160916	0.0121542	1.71135	1.2926	0.581066	1
Region	147	IDP_T1_FAST_ROIs_L_cerebellum_crus_II	Volume of grey matter in Left Crus II Cerebellum	CRUS II	L	Adult cerebellum human gained enhancer/promoters	Adult cerebellum human gained enhancer/promoters	0.00940287	0.00184848	0.0142113	0.196586	1.51138	0.583716	1
Region	139	IDP_T1_FAST_ROIs_L_cerebellum_V	Volume of grey matter in Left V Cerebellum	V	L	Adult cerebellum human gained enhancer/promoters	Adult cerebellum human gained enhancer/promoters	0.00940287	-0.000138383	0.0174758	-0.0147171	1.85856	0.585093	1
Region	142	IDP_T1_FAST_ROIs_V_cerebellum_VI	Volume of grey matter in Vermis VI Cerebellum	VI	V	Fetal brain HGE	Fetal_brain_GSE63648_Hu_gain.all_sorted.merged	0.0144601	0.029176	0.0275318	2.01769	1.90398	0.592776	1
Region	155	IDP_T1_FAST_ROIs_R_cerebellum_VIIIa	Volume of grey matter in Right VIIIa Cerebellum	VIIIA	R	Archaic Depleted Regions	NeanderthalDepleted_Chen2020	0.0210008	0.0185954	0.00451872	0.88546	0.215169	0.596703	1
Region	162	IDP_T1_FAST_ROIs_L_cerebellum_X	Volume of grey matter in Left X Cerebellum	X	L	Adult cerebellum human gained enhancer/promoters	Adult cerebellum human gained enhancer/promoters	0.00940287	0.0200112	0.0203576	2.12821	2.16504	0.598213	1
Global	211	aseg_rh_volume_Cerebellum-Cortex	Volume of Cerebellum-Cortex in the right hemisphere generated by subcortical volumetric segmentation (aseg)	CEREBELLUM CORTEX	R	Adult cerebellum human gained enhancer/promoters	Adult cerebellum human gained enhancer/promoters	0.00940287	0.0183507	0.0169537	1.95161	1.80303	0.600847	1
Global	193	aseg_lh_volume_Cerebellum-White-Matter	Volume of Cerebellum-White-Matter in the left hemisphere generated by subcortical volumetric segmentation (aseg)	CEREBELLUM WHITE-MATTER	L	Archaic Depleted Regions	NeanderthalDepleted_Chen2020	0.0210008	0.0181569	0.00542614	0.864584	0.258378	0.603378	1
Region	154	IDP_T1_FAST_ROIs_V_cerebellum_VIIIa	Volume of grey matter in Vermis VIIIa Cerebellum	VIIIA	V	Neanderthal Introgressed SNPs (Sprime)	NeanderthalMatchSNPs_sprime_Browning2018	0.00889039	0.00620565	0.00516956	0.698018	0.581478	0.608063	1
Region	152	IDP_T1_FAST_ROIs_R_cerebellum_VIIb	Volume of grey matter in Right VIIb Cerebellum	VIIB	R	Archaic Depleted Regions	NeanderthalDepleted_Chen2020	0.0210008	0.0238316	0.005742	1.1348	0.273419	0.609093	1
Region	140	IDP_T1_FAST_ROIs_R_cerebellum_V	Volume of grey matter in Right V Cerebellum	V	R	Human Accelerated Regions	Human Accelerated Regions	0.000284173	0.0058531	0.011015	20.597	38.7616	0.612482	1
Global	Chambers2022			TOTAL CEREBELLAR VOLUME	BiLat	Neanderthal Introgressed SNPs (Sprime)	NeanderthalMatchSNPs_sprime_Browning2018	0.00889039	0.0120002	0.00632201	1.34979	0.711106	0.615207	1
Region	148	IDP_T1_FAST_ROIs_V_cerebellum_crus_II	Volume of grey matter in Vermis Crus II Cerebellum	CRUS II	V	Human Accelerated Regions	Human Accelerated Regions	0.000284173	0.00540868	0.0106699	19.0331	37.5471	0.628732	1
Region	157	IDP_T1_FAST_ROIs_V_cerebellum_VIIIb	Volume of grey matter in Vermis VIIIb Cerebellum	VIIIB	V	Neanderthal Introgressed SNPs (Sprime)	NeanderthalMatchSNPs_sprime_Browning2018	0.00889039	0.0062229	0.00553127	0.699958	0.622163	0.631099	1
Region	144	IDP_T1_FAST_ROIs_L_cerebellum_crus_I	Volume of grey matter in Left Crus I Cerebellum	CRUS I	L	Human Accelerated Regions	Human Accelerated Regions	0.000284173	-0.00240481	0.00578297	-8.46249	20.3502	0.642996	1
Region	141	IDP_T1_FAST_ROIs_L_cerebellum_VI	Volume of grey matter in Left VI Cerebellum	VI	L	Human Accelerated Regions	Human Accelerated Regions	0.000284173	0.00367223	0.00758626	12.9225	26.6959	0.652308	1
Region	152	IDP_T1_FAST_ROIs_R_cerebellum_VIIb	Volume of grey matter in Right VIIb Cerebellum	VIIB	R	Neanderthal Introgressed SNPs (Sprime)	NeanderthalMatchSNPs_sprime_Browning2018	0.00889039	0.0115967	0.00619233	1.30441	0.69652	0.656154	1
Global	Chambers2022			TOTAL CEREBELLAR VOLUME	BiLat	Human Accelerated Regions	Human Accelerated Regions	0.000284173	0.00272281	0.0058683	9.58151	20.6504	0.674321	1
Region	143	IDP_T1_FAST_ROIs_R_cerebellum_VI	Volume of grey matter in Right VI Cerebellum	VI	R	Adult cerebellum human gained enhancer/promoters	Adult cerebellum human gained enhancer/promoters	0.00940287	0.0178552	0.0200589	1.89891	2.13328	0.674807	1
Region	155	IDP_T1_FAST_ROIs_R_cerebellum_VIIIa	Volume of grey matter in Right VIIIa Cerebellum	VIIIA	R	Human Accelerated Regions	Human Accelerated Regions	0.000284173	0.00360656	0.0080906	12.6914	28.4707	0.679694	1
Region	164	IDP_T1_FAST_ROIs_R_cerebellum_X	Volume of grey matter in Right X Cerebellum	X	R	Neanderthal Introgressed SNPs (Sprime)	NeanderthalMatchSNPs_sprime_Browning2018	0.00889039	0.0147787	0.0140368	1.66233	1.57887	0.67984	1
Region	146	IDP_T1_FAST_ROIs_R_cerebellum_crus_I	Volume of grey matter in Right Crus I Cerebellum	CRUS I	R	Ancient Selective Sweep	SelectiveSweep_Peyregne2017	0.00401667	0.00267807	0.00325865	0.666739	0.811281	0.682469	1
Region	151	IDP_T1_FAST_ROIs_V_cerebellum_VIIb	Volume of grey matter in Vermis VIIb Cerebellum	VIIB	V	Adult cerebellum human gained enhancer/promoters	Adult cerebellum human gained enhancer/promoters	0.00940287	0.00213727	0.0183325	0.2273	1.94968	0.688102	1
Global	211	aseg_rh_volume_Cerebellum-Cortex	Volume of Cerebellum-Cortex in the right hemisphere generated by subcortical volumetric segmentation (aseg)	CEREBELLUM CORTEX	R	Human Accelerated Regions	Human Accelerated Regions	0.000284173	-0.00233613	0.0065542	-8.22081	23.0641	0.689431	1
Global	193	aseg_lh_volume_Cerebellum-White-Matter	Volume of Cerebellum-White-Matter in the left hemisphere generated by subcortical volumetric segmentation (aseg)	CEREBELLUM WHITE-MATTER	L	Adult cerebellum human gained enhancer/promoters	Adult cerebellum human gained enhancer/promoters	0.00940287	0.00222257	0.0185131	0.236371	1.96888	0.697552	1
Region	148	IDP_T1_FAST_ROIs_V_cerebellum_crus_II	Volume of grey matter in Vermis Crus II Cerebellum	CRUS II	V	Adult cerebellum human gained enhancer/promoters	Adult cerebellum human gained enhancer/promoters	0.00940287	0.0172662	0.0201048	1.83627	2.13815	0.699683	1
Region	140	IDP_T1_FAST_ROIs_R_cerebellum_V	Volume of grey matter in Right V Cerebellum	V	R	Neanderthal Introgressed SNPs (Sprime)	NeanderthalMatchSNPs_sprime_Browning2018	0.00889039	0.0120069	0.00815552	1.35055	0.917341	0.70203	1
Region	140	IDP_T1_FAST_ROIs_R_cerebellum_V	Volume of grey matter in Right V Cerebellum	V	R	Archaic Depleted Regions	NeanderthalDepleted_Chen2020	0.0210008	0.0189407	0.00545033	0.901903	0.25953	0.706729	1
Region	157	IDP_T1_FAST_ROIs_V_cerebellum_VIIIb	Volume of grey matter in Vermis VIIIb Cerebellum	VIIIB	V	Adult cerebellum human gained enhancer/promoters	Adult cerebellum human gained enhancer/promoters	0.00940287	0.00474785	0.0124848	0.504937	1.32776	0.708659	1
Global	210	aseg_rh_volume_Cerebellum-White-Matter	Volume of Cerebellum-White-Matter in the right hemisphere generated by subcortical volumetric segmentation (aseg)	CEREBELLUM WHITE-MATTER	R	Adult cerebellum human gained enhancer/promoters	Adult cerebellum human gained enhancer/promoters	0.00940287	0.0164519	0.0190875	1.74967	2.02996	0.711458	1
Region	143	IDP_T1_FAST_ROIs_R_cerebellum_VI	Volume of grey matter in Right VI Cerebellum	VI	R	Neanderthal Introgressed SNPs (Sprime)	NeanderthalMatchSNPs_sprime_Browning2018	0.00889039	0.0119604	0.00849568	1.34532	0.955603	0.716428	1
Global	194	aseg_lh_volume_Cerebellum-Cortex	Volume of Cerebellum-Cortex in the left hemisphere generated by subcortical volumetric segmentation (aseg)	CEREBELLUM CORTEX	L	Human Accelerated Regions	Human Accelerated Regions	0.000284173	-0.00195293	0.00652191	-6.87233	22.9505	0.732687	1
Region	146	IDP_T1_FAST_ROIs_R_cerebellum_crus_I	Volume of grey matter in Right Crus I Cerebellum	CRUS I	R	Neanderthal Introgressed SNPs (Sprime)	NeanderthalMatchSNPs_sprime_Browning2018	0.00889039	0.0111022	0.0065261	1.24878	0.734063	0.733489	1
Region	141	IDP_T1_FAST_ROIs_L_cerebellum_VI	Volume of grey matter in Left VI Cerebellum	VI	L	Fetal brain HGE	Fetal_brain_GSE63648_Hu_gain.all_sorted.merged	0.0144601	0.0262784	0.0351235	1.81731	2.429	0.735828	1
Region	147	IDP_T1_FAST_ROIs_L_cerebellum_crus_II	Volume of grey matter in Left Crus II Cerebellum	CRUS II	L	Ancient Selective Sweep	SelectiveSweep_Peyregne2017	0.00401667	0.0027427	0.00379331	0.682831	0.944391	0.739024	1
Region	143	IDP_T1_FAST_ROIs_R_cerebellum_VI	Volume of grey matter in Right VI Cerebellum	VI	R	Human Accelerated Regions	Human Accelerated Regions	0.000284173	-0.00244893	0.00832641	-8.61773	29.3005	0.742479	1
Region	151	IDP_T1_FAST_ROIs_V_cerebellum_VIIb	Volume of grey matter in Vermis VIIb Cerebellum	VIIB	V	Archaic Depleted Regions	NeanderthalDepleted_Chen2020	0.0210008	0.0225586	0.00529046	1.07418	0.251917	0.767423	1
Region	138	IDP_T1_FAST_ROIs_R_cerebellum_I-IV	Volume of grey matter in Right I-IV Cerebellum	I-IV	R	Archaic Depleted Regions	NeanderthalDepleted_Chen2020	0.0210008	0.0191716	0.00623473	0.912901	0.296881	0.769354	1
Region	150	IDP_T1_FAST_ROIs_L_cerebellum_VIIb	Volume of grey matter in Left VIIb Cerebellum	VIIB	L	Neanderthal Introgressed SNPs (Sprime)	NeanderthalMatchSNPs_sprime_Browning2018	0.00889039	0.00726125	0.0056886	0.816753	0.63986	0.775017	1
Region	141	IDP_T1_FAST_ROIs_L_cerebellum_VI	Volume of grey matter in Left VI Cerebellum	VI	L	Ancient Selective Sweep	SelectiveSweep_Peyregne2017	0.00401667	0.00279128	0.00441731	0.694924	1.09975	0.782406	1
Region	138	IDP_T1_FAST_ROIs_R_cerebellum_I-IV	Volume of grey matter in Right I-IV Cerebellum	I-IV	R	Human Accelerated Regions	Human Accelerated Regions	0.000284173	0.00236203	0.00798553	8.31195	28.1009	0.79452	1
Region	161	IDP_T1_FAST_ROIs_R_cerebellum_IX	Volume of grey matter in Right IX Cerebellum	IX	R	Neanderthal Introgressed SNPs (Sprime)	NeanderthalMatchSNPs_sprime_Browning2018	0.00889039	0.00702043	0.00729987	0.789665	0.821097	0.795886	1
Region	146	IDP_T1_FAST_ROIs_R_cerebellum_crus_I	Volume of grey matter in Right Crus I Cerebellum	CRUS I	R	Human Accelerated Regions	Human Accelerated Regions	0.000284173	0.00183915	0.00621627	6.47195	21.875	0.801833	1
Region	164	IDP_T1_FAST_ROIs_R_cerebellum_X	Volume of grey matter in Right X Cerebellum	X	R	Archaic Depleted Regions	NeanderthalDepleted_Chen2020	0.0210008	0.0232324	0.00953839	1.10626	0.454192	0.814607	1
Region	143	IDP_T1_FAST_ROIs_R_cerebellum_VI	Volume of grey matter in Right VI Cerebellum	VI	R	Fetal brain HGE	Fetal_brain_GSE63648_Hu_gain.all_sorted.merged	0.0144601	0.0222873	0.0343648	1.5413	2.37653	0.819188	1
Region	153	IDP_T1_FAST_ROIs_L_cerebellum_VIIIa	Volume of grey matter in Left VIIIa Cerebellum	VIIIA	L	Neanderthal Introgressed SNPs (Sprime)	NeanderthalMatchSNPs_sprime_Browning2018	0.00889039	0.0104013	0.00670702	1.16994	0.754413	0.821262	1
Global	210	aseg_rh_volume_Cerebellum-White-Matter	Volume of Cerebellum-White-Matter in the right hemisphere generated by subcortical volumetric segmentation (aseg)	CEREBELLUM WHITE-MATTER	R	Neanderthal Introgressed SNPs (Sprime)	NeanderthalMatchSNPs_sprime_Browning2018	0.00889039	0.0109431	0.00916467	1.23089	1.03085	0.821961	1
Region	148	IDP_T1_FAST_ROIs_V_cerebellum_crus_II	Volume of grey matter in Vermis Crus II Cerebellum	CRUS II	V	Ancient Selective Sweep	SelectiveSweep_Peyregne2017	0.00401667	0.0031662	0.00398841	0.788264	0.992964	0.83119	1
Region	156	IDP_T1_FAST_ROIs_L_cerebellum_VIIIb	Volume of grey matter in Left VIIIb Cerebellum	VIIIB	L	Archaic Depleted Regions	NeanderthalDepleted_Chen2020	0.0210008	0.0199069	0.00513315	0.947915	0.244427	0.831582	1
Region	156	IDP_T1_FAST_ROIs_L_cerebellum_VIIIb	Volume of grey matter in Left VIIIb Cerebellum	VIIIB	L	Neanderthal Introgressed SNPs (Sprime)	NeanderthalMatchSNPs_sprime_Browning2018	0.00889039	0.0103464	0.00704192	1.16378	0.792083	0.835823	1
Region	137	IDP_T1_FAST_ROIs_L_cerebellum_I-IV	Volume of grey matter in Left I-IV Cerebellum	I-IV	L	Adult cerebellum human gained enhancer/promoters	Adult cerebellum human gained enhancer/promoters	0.00940287	0.00624781	0.0158905	0.664458	1.68996	0.842358	1
Region	150	IDP_T1_FAST_ROIs_L_cerebellum_VIIb	Volume of grey matter in Left VIIb Cerebellum	VIIB	L	Ancient Selective Sweep	SelectiveSweep_Peyregne2017	0.00401667	0.00491878	0.00484808	1.22459	1.20699	0.852541	1
Region	142	IDP_T1_FAST_ROIs_V_cerebellum_VI	Volume of grey matter in Vermis VI Cerebellum	VI	V	Adult cerebellum human gained enhancer/promoters	Adult cerebellum human gained enhancer/promoters	0.00940287	0.00592638	0.0210776	0.630274	2.24161	0.868197	1
Region	147	IDP_T1_FAST_ROIs_L_cerebellum_crus_II	Volume of grey matter in Left Crus II Cerebellum	CRUS II	L	Archaic Depleted Regions	NeanderthalDepleted_Chen2020	0.0210008	0.0221378	0.00831016	1.05414	0.395707	0.889299	1
Region	158	IDP_T1_FAST_ROIs_R_cerebellum_VIIIb	Volume of grey matter in Right VIIIb Cerebellum	VIIIB	R	Adult cerebellum human gained enhancer/promoters	Adult cerebellum human gained enhancer/promoters	0.00940287	0.00711786	0.0168424	0.756988	1.7912	0.892266	1
Global	210	aseg_rh_volume_Cerebellum-White-Matter	Volume of Cerebellum-White-Matter in the right hemisphere generated by subcortical volumetric segmentation (aseg)	CEREBELLUM WHITE-MATTER	R	Ancient Selective Sweep	SelectiveSweep_Peyregne2017	0.00401667	0.0045569	0.00405842	1.1345	1.0104	0.893791	1
Region	156	IDP_T1_FAST_ROIs_L_cerebellum_VIIIb	Volume of grey matter in Left VIIIb Cerebellum	VIIIB	L	Adult cerebellum human gained enhancer/promoters	Adult cerebellum human gained enhancer/promoters	0.00940287	0.00744253	0.0150988	0.791517	1.60577	0.896151	1
Region	163	IDP_T1_FAST_ROIs_V_cerebellum_X	Volume of grey matter in Vermis X Cerebellum	X	V	Archaic Depleted Regions	NeanderthalDepleted_Chen2020	0.0210008	0.0220646	0.0084752	1.05066	0.403566	0.900386	1
Region	155	IDP_T1_FAST_ROIs_R_cerebellum_VIIIa	Volume of grey matter in Right VIIIa Cerebellum	VIIIA	R	Neanderthal Introgressed SNPs (Sprime)	NeanderthalMatchSNPs_sprime_Browning2018	0.00889039	0.0096058	0.00676075	1.08047	0.760457	0.914837	1
Region	158	IDP_T1_FAST_ROIs_R_cerebellum_VIIIb	Volume of grey matter in Right VIIIb Cerebellum	VIIIB	R	Human Accelerated Regions	Human Accelerated Regions	0.000284173	0.00161116	0.0125692	5.66966	44.2308	0.916367	1
Region	159	IDP_T1_FAST_ROIs_L_cerebellum_IX	Volume of grey matter in Left IX Cerebellum	IX	L	Human Accelerated Regions	Human Accelerated Regions	0.000284173	-0.000278573	0.00552667	-0.980295	19.4483	0.918956	1
Region	159	IDP_T1_FAST_ROIs_L_cerebellum_IX	Volume of grey matter in Left IX Cerebellum	IX	L	Neanderthal Introgressed SNPs (Sprime)	NeanderthalMatchSNPs_sprime_Browning2018	0.00889039	0.00961927	0.00740678	1.08199	0.833122	0.920921	1
Global	Chambers2022			TOTAL CEREBELLAR VOLUME	BiLat	Fetal brain HGE	Fetal_brain_GSE63648_Hu_gain.all_sorted.merged	0.0144601	0.0123642	0.0212701	0.855053	1.47095	0.92155	1
Region	142	IDP_T1_FAST_ROIs_V_cerebellum_VI	Volume of grey matter in Vermis VI Cerebellum	VI	V	Ancient Selective Sweep	SelectiveSweep_Peyregne2017	0.00401667	0.00361364	0.00414689	0.899662	1.03242	0.922725	1
Region	141	IDP_T1_FAST_ROIs_L_cerebellum_VI	Volume of grey matter in Left VI Cerebellum	VI	L	Adult cerebellum human gained enhancer/promoters	Adult cerebellum human gained enhancer/promoters	0.00940287	0.00783123	0.0166326	0.832855	1.76888	0.924859	1
Region	143	IDP_T1_FAST_ROIs_R_cerebellum_VI	Volume of grey matter in Right VI Cerebellum	VI	R	Ancient Selective Sweep	SelectiveSweep_Peyregne2017	0.00401667	0.00456868	0.00635059	1.13743	1.58106	0.930709	1
Region	145	IDP_T1_FAST_ROIs_V_cerebellum_crus_I	Volume of grey matter in Vermis Crus I Cerebellum	CRUS I	V	Human Accelerated Regions	Human Accelerated Regions	0.000284173	0.00205019	0.0218261	7.21457	76.8057	0.935329	1
Region	154	IDP_T1_FAST_ROIs_V_cerebellum_VIIIa	Volume of grey matter in Vermis VIIIa Cerebellum	VIIIA	V	Human Accelerated Regions	Human Accelerated Regions	0.000284173	0.000739331	0.00662601	2.60169	23.3168	0.945051	1
Region	149	IDP_T1_FAST_ROIs_R_cerebellum_crus_II	Volume of grey matter in Right Crus II Cerebellum	CRUS II	R	Ancient Selective Sweep	SelectiveSweep_Peyregne2017	0.00401667	0.00380531	0.00344909	0.947379	0.858695	0.951137	1
Region	145	IDP_T1_FAST_ROIs_V_cerebellum_crus_I	Volume of grey matter in Vermis Crus I Cerebellum	CRUS I	V	Adult cerebellum human gained enhancer/promoters	Adult cerebellum human gained enhancer/promoters	0.00940287	0.0116149	0.0515939	1.23526	5.48703	0.965609	1
Region	163	IDP_T1_FAST_ROIs_V_cerebellum_X	Volume of grey matter in Vermis X Cerebellum	X	V	Adult cerebellum human gained enhancer/promoters	Adult cerebellum human gained enhancer/promoters	0.00940287	0.0101071	0.0175972	1.0749	1.87147	0.968069	1
Region	162	IDP_T1_FAST_ROIs_L_cerebellum_X	Volume of grey matter in Left X Cerebellum	X	L	Neanderthal Introgressed SNPs (Sprime)	NeanderthalMatchSNPs_sprime_Browning2018	0.00889039	0.00918017	0.00816285	1.0326	0.918166	0.971842	1
Region	154	IDP_T1_FAST_ROIs_V_cerebellum_VIIIa	Volume of grey matter in Vermis VIIIa Cerebellum	VIIIA	V	Adult cerebellum human gained enhancer/promoters	Adult cerebellum human gained enhancer/promoters	0.00940287	0.00978169	0.0127583	1.04029	1.35685	0.976312	1
Region	139	IDP_T1_FAST_ROIs_L_cerebellum_V	Volume of grey matter in Left V Cerebellum	V	L	Archaic Depleted Regions	NeanderthalDepleted_Chen2020	0.0210008	0.0209217	0.00555191	0.996233	0.264367	0.988566	1

## Sheet: Table S9
Supplemental Table 9: Genetic correlation estimates between cerebellar and subcortical volumes.
rg=genetic correlation estimate; rg SE=standard error for the rg; gcov int=estimated genetic covariance between the two traits; gcov in SE=boostrap standard error of the genetic covariance
Adjusted p-value: Bonferroni adjusted p-value for each subcortical parcellation: 285 for aseg= 19 cerebellar measures and 15 subcortical measures; 247 for FAST= 19 cerebellar measures and 13 cerebellar measures
aseg= 'aseg' subcortical segmentation; FAST= 'Harvard-Oxford' subcortical atlas
	Cerebellar measure				Subcortical measure
Laterality	Type	Region	Hemisphere	Parcellation	Region	Hemisphere	Parcellation	gcov int	gcov int SE	rg	rg SE	p-value	Adjusted p-value
Ipsilateral	Global	CORTEX	L	aseg	Accumbens	L	aseg	0.0239	0.0054	-0.0336	0.0593	0.5709	1
Contralateral	Global	CORTEX	L	aseg	Accumbens	R	aseg	0.0613	0.0053	-0.0705	0.0541	0.1919	1
Ipsilateral	Global	WHITE-MATTER	L	aseg	Accumbens	L	aseg	0.1246	0.0055	0.2183	0.0573	0.0001	0.0285
Contralateral	Global	WHITE-MATTER	L	aseg	Accumbens	R	aseg	0.118	0.0054	0.1157	0.0579	0.0457	1
Contralateral	Global	CORTEX	R	aseg	Accumbens	L	aseg	0.023	0.0055	-0.0484	0.0624	0.4376	1
Ipsilateral	Global	CORTEX	R	aseg	Accumbens	R	aseg	0.0577	0.0051	-0.0857	0.0547	0.1174	1
Contralateral	Global	WHITE-MATTER	R	aseg	Accumbens	L	aseg	0.1134	0.0055	0.1634	0.0602	0.0066	1
Ipsilateral	Global	WHITE-MATTER	R	aseg	Accumbens	R	aseg	0.1139	0.0054	0.0476	0.0608	0.4342	1
Ipsilateral	Region	CRUS I	L	FAST	Accumbens	L	aseg	0.0686	0.0055	0.0405	0.0515	0.4314	1
Contralateral	Region	CRUS I	L	FAST	Accumbens	R	aseg	0.0749	0.005	-0.0045	0.0511	0.9299	1
Ipsilateral	Region	CRUS II	L	FAST	Accumbens	L	aseg	0.08	0.0056	0.0401	0.0667	0.5475	1
Contralateral	Region	CRUS II	L	FAST	Accumbens	R	aseg	0.0652	0.0051	0.0296	0.0547	0.5885	1
Ipsilateral	Region	I-IV	L	FAST	Accumbens	L	aseg	0.135	0.005116	0.2134	0.05396	7.641e-05	0.0217769
Contralateral	Region	I-IV	L	FAST	Accumbens	R	aseg	0.08949	0.00517	0.1041	0.054	0.0538	1
Ipsilateral	Region	IX	L	FAST	Accumbens	L	aseg	0.1586	0.005102	0.1951	0.06031	0.001216	0.34656
Contralateral	Region	IX	L	FAST	Accumbens	R	aseg	0.1115	0.004717	0.08943	0.05174	0.0839	1
Ipsilateral	Region	V	L	FAST	Accumbens	L	aseg	0.1183	0.005358	0.1605	0.05452	0.003249	0.925965
Contralateral	Region	V	L	FAST	Accumbens	R	aseg	0.08013	0.005007	0.01862	0.05518	0.7358	1
Ipsilateral	Region	VI	L	FAST	Accumbens	L	aseg	0.1228	0.0052	0.1253	0.0568	0.0274	1
Contralateral	Region	VI	L	FAST	Accumbens	R	aseg	0.0989	0.0047	-0.0474	0.0539	0.3796	1
Ipsilateral	Region	VIIB	L	FAST	Accumbens	L	aseg	0.1071	0.005467	0.06782	0.06878	0.3241	1
Contralateral	Region	VIIB	L	FAST	Accumbens	R	aseg	0.09583	0.005157	0.0479	0.05894	0.4164	1
Ipsilateral	Region	VIIIA	L	FAST	Accumbens	L	aseg	0.1722	0.005526	0.1515	0.0695	0.02925	1
Contralateral	Region	VIIIA	L	FAST	Accumbens	R	aseg	0.1421	0.005225	0.1011	0.06011	0.09248	1
Ipsilateral	Region	VIIIB	L	FAST	Accumbens	L	aseg	0.1789	0.005018	0.156	0.06822	0.02225	1
Contralateral	Region	VIIIB	L	FAST	Accumbens	R	aseg	0.1361	0.005096	0.06454	0.05702	0.2577	1
Ipsilateral	Region	X	L	FAST	Accumbens	L	aseg	0.0803	0.0047	0.1927	0.0546	0.0004	0.114
Contralateral	Region	X	L	FAST	Accumbens	R	aseg	0.0656	0.0055	0.0872	0.0569	0.125	1
Contralateral	Region	CRUS I	R	FAST	Accumbens	L	aseg	0.073	0.0055	0.0391	0.0556	0.4818	1
Ipsilateral	Region	CRUS I	R	FAST	Accumbens	R	aseg	0.0776	0.005	-0.0498	0.0515	0.3333	1
Contralateral	Region	CRUS II	R	FAST	Accumbens	L	aseg	0.0724	0.0058	0.0307	0.0706	0.6636	1
Ipsilateral	Region	CRUS II	R	FAST	Accumbens	R	aseg	0.0627	0.0055	0.0252	0.059	0.6693	1
Contralateral	Region	I-IV	R	FAST	Accumbens	L	aseg	0.1365	0.005259	0.1753	0.05486	0.001396	0.39786
Ipsilateral	Region	I-IV	R	FAST	Accumbens	R	aseg	0.09799	0.005174	0.05513	0.0528	0.2964	1
Contralateral	Region	IX	R	FAST	Accumbens	L	aseg	0.1651	0.005207	0.1526	0.06055	0.01174	1
Ipsilateral	Region	IX	R	FAST	Accumbens	R	aseg	0.1214	0.005086	0.06237	0.0529	0.2384	1
Contralateral	Region	V	R	FAST	Accumbens	L	aseg	0.1199	0.005405	0.144	0.05853	0.0139	1
Ipsilateral	Region	V	R	FAST	Accumbens	R	aseg	0.07632	0.005363	0.02222	0.05599	0.6915	1
Contralateral	Region	VI	R	FAST	Accumbens	L	aseg	0.1246	0.0055	0.1434	0.0584	0.0141	1
Ipsilateral	Region	VI	R	FAST	Accumbens	R	aseg	0.0946	0.0052	0.0071	0.0555	0.8985	1
Contralateral	Region	VIIB	R	FAST	Accumbens	L	aseg	0.09974	0.005957	0.04735	0.06987	0.4979	1
Ipsilateral	Region	VIIB	R	FAST	Accumbens	R	aseg	0.08275	0.005302	0.03999	0.05678	0.4812	1
Contralateral	Region	VIIIA	R	FAST	Accumbens	L	aseg	0.1626	0.005754	0.1443	0.07238	0.04621	1
Ipsilateral	Region	VIIIA	R	FAST	Accumbens	R	aseg	0.1346	0.005401	0.09368	0.0595	0.1154	1
Contralateral	Region	VIIIB	R	FAST	Accumbens	L	aseg	0.1648	0.005126	0.1553	0.06454	0.01614	1
Ipsilateral	Region	VIIIB	R	FAST	Accumbens	R	aseg	0.1372	0.005156	0.06423	0.05543	0.2465	1
Contralateral	Region	X	R	FAST	Accumbens	L	aseg	0.0707	0.0048	0.2316	0.0555	3.0363e-05	0.00865345
Ipsilateral	Region	X	R	FAST	Accumbens	R	aseg	0.0402	0.0053	0.1206	0.0592	0.0418	1
Vermis	Region	CRUS I	V	FAST	Accumbens	L	aseg	0.0093	0.0049	0.1025	0.089	0.2498	1
Vermis	Region	CRUS I	V	FAST	Accumbens	R	aseg	0.026	0.0047	0.0539	0.0815	0.5084	1
Vermis	Region	CRUS II	V	FAST	Accumbens	L	aseg	0.0796	0.0051	0.0719	0.0581	0.2161	1
Vermis	Region	CRUS II	V	FAST	Accumbens	R	aseg	0.0629	0.0052	0.0719	0.0585	0.2188	1
Vermis	Region	IX	V	FAST	Accumbens	L	aseg	0.1342	0.005629	0.106	0.0675	0.1162	1
Vermis	Region	IX	V	FAST	Accumbens	R	aseg	0.06988	0.00505	-0.04108	0.05492	0.4544	1
Vermis	Region	VI	V	FAST	Accumbens	L	aseg	0.1471	0.0053	0.1645	0.0607	0.0067	1
Vermis	Region	VI	V	FAST	Accumbens	R	aseg	0.1248	0.0053	0.0712	0.0585	0.2229	1
Vermis	Region	VIIB	V	FAST	Accumbens	L	aseg	0.1187	0.00541	0.118	0.0603	0.05027	1
Vermis	Region	VIIB	V	FAST	Accumbens	R	aseg	0.08736	0.00546	0.02313	0.05711	0.6855	1
Vermis	Region	VIIIA	V	FAST	Accumbens	L	aseg	0.1531	0.005314	0.141	0.05943	0.01767	1
Vermis	Region	VIIIA	V	FAST	Accumbens	R	aseg	0.1164	0.005287	-0.01457	0.05203	0.7794	1
Vermis	Region	VIIIB	V	FAST	Accumbens	L	aseg	0.1579	0.005293	0.1598	0.05255	0.002361	0.672885
Vermis	Region	VIIIB	V	FAST	Accumbens	R	aseg	0.1194	0.005152	0.06029	0.04728	0.2022	1
Vermis	Region	X	V	FAST	Accumbens	L	aseg	0.1861	0.0054	0.296	0.0547	6.3789e-08	1.81799e-05
Vermis	Region	X	V	FAST	Accumbens	R	aseg	0.1518	0.0054	0.1912	0.057	0.0008	0.228
Bilateral	Global	TOTAL CEREBELLAR VOLUME	Bilateral	-	Accumbens	L	aseg	0.07773	0.006837	0.07626	0.07068	0.2806	1
Bilateral	Global	TOTAL CEREBELLAR VOLUME	Bilateral	-	Accumbens	R	aseg	0.05231	0.006953	-0.03529	0.0644	0.5837	1
Ipsilateral	Global	CORTEX	L	aseg	Amygdala	L	aseg	0.0719	0.0064	-0.0442	0.065	0.4959	1
Contralateral	Global	CORTEX	L	aseg	Amygdala	R	aseg	0.0865	0.0069	-0.011	0.0662	0.8683	1
Ipsilateral	Global	WHITE-MATTER	L	aseg	Amygdala	L	aseg	0.0659	0.0053	0.0818	0.0647	0.2063	1
Contralateral	Global	WHITE-MATTER	L	aseg	Amygdala	R	aseg	0.0571	0.0058	0.0123	0.0674	0.855	1
Contralateral	Global	CORTEX	R	aseg	Amygdala	L	aseg	0.076	0.0062	-0.0528	0.0644	0.412	1
Ipsilateral	Global	CORTEX	R	aseg	Amygdala	R	aseg	0.087	0.0071	-0.0237	0.0681	0.7284	1
Contralateral	Global	WHITE-MATTER	R	aseg	Amygdala	L	aseg	0.081	0.0055	0.0799	0.0659	0.225	1
Ipsilateral	Global	WHITE-MATTER	R	aseg	Amygdala	R	aseg	0.0685	0.0056	0.032	0.0702	0.6482	1
Ipsilateral	Region	CRUS I	L	FAST	Amygdala	L	aseg	0.1065	0.0051	-0.0613	0.0532	0.249	1
Contralateral	Region	CRUS I	L	FAST	Amygdala	R	aseg	0.0913	0.0053	-0.0319	0.0574	0.5784	1
Ipsilateral	Region	CRUS II	L	FAST	Amygdala	L	aseg	0.0705	0.0058	-0.027	0.0633	0.6695	1
Contralateral	Region	CRUS II	L	FAST	Amygdala	R	aseg	0.0716	0.0061	0.0673	0.0697	0.3343	1
Ipsilateral	Region	I-IV	L	FAST	Amygdala	L	aseg	0.01621	0.005731	0.01561	0.06213	0.8016	1
Contralateral	Region	I-IV	L	FAST	Amygdala	R	aseg	0.05309	0.00607	-0.01267	0.06372	0.8423	1
Ipsilateral	Region	IX	L	FAST	Amygdala	L	aseg	0.06995	0.005426	0.01866	0.0583	0.7489	1
Contralateral	Region	IX	L	FAST	Amygdala	R	aseg	0.0705	0.005516	0.01396	0.05917	0.8135	1
Ipsilateral	Region	V	L	FAST	Amygdala	L	aseg	0.02898	0.005182	0.01698	0.05914	0.774	1
Contralateral	Region	V	L	FAST	Amygdala	R	aseg	0.02753	0.005661	-0.004789	0.0606	0.937	1
Ipsilateral	Region	VI	L	FAST	Amygdala	L	aseg	0.0735	0.0056	0.0232	0.065	0.7218	1
Contralateral	Region	VI	L	FAST	Amygdala	R	aseg	0.052	0.0055	0.0246	0.0645	0.7028	1
Ipsilateral	Region	VIIB	L	FAST	Amygdala	L	aseg	0.07488	0.005676	0.03659	0.06753	0.5879	1
Contralateral	Region	VIIB	L	FAST	Amygdala	R	aseg	0.05031	0.005882	0.07259	0.07228	0.3152	1
Ipsilateral	Region	VIIIA	L	FAST	Amygdala	L	aseg	0.09844	0.005162	0.04782	0.06609	0.4694	1
Contralateral	Region	VIIIA	L	FAST	Amygdala	R	aseg	0.07107	0.005367	0.06571	0.06865	0.3385	1
Ipsilateral	Region	VIIIB	L	FAST	Amygdala	L	aseg	0.07018	0.005415	-0.03956	0.0623	0.5254	1
Contralateral	Region	VIIIB	L	FAST	Amygdala	R	aseg	0.06049	0.005627	-0.03777	0.06339	0.5513	1
Ipsilateral	Region	X	L	FAST	Amygdala	L	aseg	0.045	0.0057	0.0311	0.0593	0.5996	1
Contralateral	Region	X	L	FAST	Amygdala	R	aseg	0.0121	0.006	0.0326	0.0601	0.5875	1
Contralateral	Region	CRUS I	R	FAST	Amygdala	L	aseg	0.1029	0.005	-0.0666	0.0529	0.2077	1
Ipsilateral	Region	CRUS I	R	FAST	Amygdala	R	aseg	0.0948	0.0057	-0.0288	0.0583	0.621	1
Contralateral	Region	CRUS II	R	FAST	Amygdala	L	aseg	0.0704	0.0061	-0.0401	0.0626	0.5213	1
Ipsilateral	Region	CRUS II	R	FAST	Amygdala	R	aseg	0.064	0.0065	0.0605	0.0737	0.4119	1
Contralateral	Region	I-IV	R	FAST	Amygdala	L	aseg	0.0636	0.005731	-0.02215	0.05968	0.7105	1
Ipsilateral	Region	I-IV	R	FAST	Amygdala	R	aseg	0.0325	0.006082	-0.03316	0.0607	0.5849	1
Contralateral	Region	IX	R	FAST	Amygdala	L	aseg	0.07288	0.005486	0.01015	0.05845	0.8621	1
Ipsilateral	Region	IX	R	FAST	Amygdala	R	aseg	0.05725	0.005418	-0.006912	0.05863	0.9062	1
Contralateral	Region	V	R	FAST	Amygdala	L	aseg	0.04441	0.005539	-0.001842	0.06156	0.9761	1
Ipsilateral	Region	V	R	FAST	Amygdala	R	aseg	0.02531	0.005838	-0.03789	0.061	0.5345	1
Contralateral	Region	VI	R	FAST	Amygdala	L	aseg	0.0672	0.0057	0.0358	0.0636	0.5734	1
Ipsilateral	Region	VI	R	FAST	Amygdala	R	aseg	0.0739	0.0057	0.0229	0.0651	0.7253	1
Contralateral	Region	VIIB	R	FAST	Amygdala	L	aseg	0.06005	0.005852	0.009718	0.06438	0.88	1
Ipsilateral	Region	VIIB	R	FAST	Amygdala	R	aseg	0.07078	0.006245	0.03309	0.07147	0.6434	1
Contralateral	Region	VIIIA	R	FAST	Amygdala	L	aseg	0.08557	0.005541	0.06854	0.07135	0.3367	1
Ipsilateral	Region	VIIIA	R	FAST	Amygdala	R	aseg	0.0829	0.005833	0.0711	0.07401	0.3367	1
Contralateral	Region	VIIIB	R	FAST	Amygdala	L	aseg	0.07295	0.00521	-0.0108	0.06519	0.8684	1
Ipsilateral	Region	VIIIB	R	FAST	Amygdala	R	aseg	0.04938	0.005334	0.007799	0.06005	0.8967	1
Contralateral	Region	X	R	FAST	Amygdala	L	aseg	0.0447	0.0056	0.0133	0.0606	0.8264	1
Ipsilateral	Region	X	R	FAST	Amygdala	R	aseg	0.0282	0.006	0.043	0.061	0.4816	1
Vermis	Region	CRUS I	V	FAST	Amygdala	L	aseg	0.0242	0.0045	0.1008	0.0817	0.2175	1
Vermis	Region	CRUS I	V	FAST	Amygdala	R	aseg	0.0424	0.005	0.0864	0.0868	0.3195	1
Vermis	Region	CRUS II	V	FAST	Amygdala	L	aseg	0.0533	0.0052	0.0342	0.0604	0.5712	1
Vermis	Region	CRUS II	V	FAST	Amygdala	R	aseg	0.0478	0.0053	0.1154	0.0633	0.0682	1
Vermis	Region	IX	V	FAST	Amygdala	L	aseg	0.04603	0.005355	-0.04104	0.05965	0.4915	1
Vermis	Region	IX	V	FAST	Amygdala	R	aseg	0.03872	0.005621	-0.007445	0.06228	0.9048	1
Vermis	Region	VI	V	FAST	Amygdala	L	aseg	0.0717	0.005	0.0587	0.0589	0.3191	1
Vermis	Region	VI	V	FAST	Amygdala	R	aseg	0.0496	0.0056	0.0601	0.0613	0.3265	1
Vermis	Region	VIIB	V	FAST	Amygdala	L	aseg	0.05983	0.005663	-0.01564	0.06356	0.8056	1
Vermis	Region	VIIB	V	FAST	Amygdala	R	aseg	0.04989	0.005332	-0.009934	0.06138	0.8714	1
Vermis	Region	VIIIA	V	FAST	Amygdala	L	aseg	0.08068	0.005619	-0.03217	0.05831	0.5812	1
Vermis	Region	VIIIA	V	FAST	Amygdala	R	aseg	0.06773	0.00552	-0.01954	0.06148	0.7506	1
Vermis	Region	VIIIB	V	FAST	Amygdala	L	aseg	0.07663	0.005605	-0.007238	0.05234	0.89	1
Vermis	Region	VIIIB	V	FAST	Amygdala	R	aseg	0.06259	0.005591	0.02386	0.05552	0.6674	1
Vermis	Region	X	V	FAST	Amygdala	L	aseg	0.101	0.0054	0.1207	0.0637	0.058	1
Vermis	Region	X	V	FAST	Amygdala	R	aseg	0.1106	0.0053	0.1107	0.0644	0.0857	1
Bilateral	Global	TOTAL CEREBELLAR VOLUME	Bilateral	-	Amygdala	L	aseg	0.02795	0.007234	-0.09898	0.06521	0.129	1
Bilateral	Global	TOTAL CEREBELLAR VOLUME	Bilateral	-	Amygdala	R	aseg	0.01426	0.007101	-0.1004	0.06945	0.1483	1
-	Global	CORTEX	L	aseg	Brain Stem	NotLat	aseg	0.4317	0.0066	0.353	0.0403	2.012e-18	5.7342e-16
-	Global	WHITE-MATTER	L	aseg	Brain Stem	NotLat	aseg	0.6063	0.0074	0.7423	0.0263	1.9161e-175	5.46089e-173
-	Global	CORTEX	R	aseg	Brain Stem	NotLat	aseg	0.4425	0.0067	0.3557	0.0396	2.4325e-19	6.93262e-17
-	Global	WHITE-MATTER	R	aseg	Brain Stem	NotLat	aseg	0.5549	0.007	0.7268	0.0285	2.8349e-143	8.07947e-141
-	Region	CRUS I	L	FAST	Brain Stem	NotLat	aseg	0.2666	0.0058	0.269	0.0444	1.3629e-09	3.88427e-07
-	Region	CRUS II	L	FAST	Brain Stem	NotLat	aseg	0.3346	0.0056	0.3847	0.0418	3.568e-20	1.01688e-17
-	Region	I-IV	L	FAST	Brain Stem	NotLat	aseg	0.3282	0.005985	0.3943	0.04178	3.816e-21	1.08756e-18
-	Region	IX	L	FAST	Brain Stem	NotLat	aseg	0.3503	0.005843	0.4239	0.03786	4.25e-29	1.21125e-26
-	Region	V	L	FAST	Brain Stem	NotLat	aseg	0.3181	0.005856	0.4205	0.03925	8.72e-27	2.4852e-24
-	Region	VI	L	FAST	Brain Stem	NotLat	aseg	0.3362	0.0062	0.4119	0.0387	2.0164e-26	5.74674e-24
-	Region	VIIB	L	FAST	Brain Stem	NotLat	aseg	0.3521	0.005874	0.3991	0.03963	7.315e-24	2.08478e-21
-	Region	VIIIA	L	FAST	Brain Stem	NotLat	aseg	0.3652	0.006284	0.4143	0.04248	1.802e-22	5.1357e-20
-	Region	VIIIB	L	FAST	Brain Stem	NotLat	aseg	0.301	0.005973	0.3546	0.04365	4.534e-16	1.29219e-13
-	Region	X	L	FAST	Brain Stem	NotLat	aseg	0.2824	0.0063	0.4585	0.045	2.3808e-24	6.78528e-22
-	Region	CRUS I	R	FAST	Brain Stem	NotLat	aseg	0.2645	0.0061	0.2419	0.0456	1.1677e-07	3.32795e-05
-	Region	CRUS II	R	FAST	Brain Stem	NotLat	aseg	0.3273	0.006	0.3761	0.0417	2.0686e-19	5.89551e-17
-	Region	I-IV	R	FAST	Brain Stem	NotLat	aseg	0.3279	0.005912	0.4147	0.03906	2.521e-26	7.18485e-24
-	Region	IX	R	FAST	Brain Stem	NotLat	aseg	0.3512	0.005985	0.3954	0.039	3.733e-24	1.06391e-21
-	Region	V	R	FAST	Brain Stem	NotLat	aseg	0.3225	0.00603	0.4395	0.03749	9.635e-32	2.74597e-29
-	Region	VI	R	FAST	Brain Stem	NotLat	aseg	0.3232	0.0058	0.3915	0.0387	5.1886e-24	1.47875e-21
-	Region	VIIB	R	FAST	Brain Stem	NotLat	aseg	0.3464	0.006209	0.3719	0.03876	8.367e-22	2.3846e-19
-	Region	VIIIA	R	FAST	Brain Stem	NotLat	aseg	0.3652	0.006317	0.421	0.04098	9.437e-25	2.68954e-22
-	Region	VIIIB	R	FAST	Brain Stem	NotLat	aseg	0.2717	0.005666	0.3118	0.04477	3.307e-12	9.42495e-10
-	Region	X	R	FAST	Brain Stem	NotLat	aseg	0.2514	0.0059	0.4465	0.0418	1.2188e-26	3.47358e-24
Vermis	Region	CRUS I	V	FAST	Brain Stem	NotLat	aseg	0.0072	0.0046	0.0215	0.0691	0.7558	1
Vermis	Region	CRUS II	V	FAST	Brain Stem	NotLat	aseg	0.1948	0.0051	0.2842	0.0484	4.3398e-09	1.23684e-06
Vermis	Region	IX	V	FAST	Brain Stem	NotLat	aseg	0.3062	0.006007	0.349	0.03785	2.959e-20	8.43315e-18
Vermis	Region	VI	V	FAST	Brain Stem	NotLat	aseg	0.2756	0.0059	0.3219	0.043	7.0843e-14	2.01903e-11
Vermis	Region	VIIB	V	FAST	Brain Stem	NotLat	aseg	0.2915	0.005878	0.3478	0.04338	1.093e-15	3.11505e-13
Vermis	Region	VIIIA	V	FAST	Brain Stem	NotLat	aseg	0.3287	0.006064	0.4001	0.03858	3.386e-25	9.6501e-23
Vermis	Region	VIIIB	V	FAST	Brain Stem	NotLat	aseg	0.3263	0.006065	0.3534	0.03802	1.47e-20	4.1895e-18
Vermis	Region	X	V	FAST	Brain Stem	NotLat	aseg	0.3785	0.0061	0.4619	0.0424	1.1365e-27	3.23902e-25
Bilateral	Global	TOTAL CEREBELLAR VOLUME	Bilateral	-	Brain Stem	NotLat	aseg	0.3436	0.007244	0.4586	0.03735	1.174e-34	3.3459e-32
Ipsilateral	Global	CORTEX	L	aseg	Caudate	L	aseg	0.1142	0.0055	0.0369	0.0516	0.4748	1
Contralateral	Global	CORTEX	L	aseg	Caudate	R	aseg	0.1052	0.0057	0.034	0.0548	0.5358	1
Ipsilateral	Global	WHITE-MATTER	L	aseg	Caudate	L	aseg	0.0597	0.0052	0.028	0.0486	0.5647	1
Contralateral	Global	WHITE-MATTER	L	aseg	Caudate	R	aseg	0.036	0.005	-0.0039	0.0503	0.9383	1
Contralateral	Global	CORTEX	R	aseg	Caudate	L	aseg	0.1127	0.0057	0.0147	0.0536	0.7842	1
Ipsilateral	Global	CORTEX	R	aseg	Caudate	R	aseg	0.1023	0.0058	0.0079	0.0564	0.8889	1
Contralateral	Global	WHITE-MATTER	R	aseg	Caudate	L	aseg	0.0721	0.0053	0.006	0.0493	0.9029	1
Ipsilateral	Global	WHITE-MATTER	R	aseg	Caudate	R	aseg	0.0547	0.0053	-0.0114	0.0518	0.826	1
Ipsilateral	Region	CRUS I	L	FAST	Caudate	L	aseg	0.0572	0.0051	0.0027	0.0437	0.9505	1
Contralateral	Region	CRUS I	L	FAST	Caudate	R	aseg	0.0484	0.0049	0.0036	0.0449	0.9363	1
Ipsilateral	Region	CRUS II	L	FAST	Caudate	L	aseg	0.0734	0.0057	-0.0176	0.0537	0.743	1
Contralateral	Region	CRUS II	L	FAST	Caudate	R	aseg	0.0718	0.0059	-0.0184	0.0586	0.7534	1
Ipsilateral	Region	I-IV	L	FAST	Caudate	L	aseg	0.03324	0.00537	0.0919	0.04828	0.05699	1
Contralateral	Region	I-IV	L	FAST	Caudate	R	aseg	0.02849	0.005318	0.07056	0.04804	0.1419	1
Ipsilateral	Region	IX	L	FAST	Caudate	L	aseg	0.0449	0.004963	-0.05555	0.04465	0.2135	1
Contralateral	Region	IX	L	FAST	Caudate	R	aseg	0.02771	0.005194	-0.08402	0.04893	0.08595	1
Ipsilateral	Region	V	L	FAST	Caudate	L	aseg	0.02669	0.005515	0.02515	0.04955	0.6117	1
Contralateral	Region	V	L	FAST	Caudate	R	aseg	0.01785	0.005395	-0.01217	0.049	0.8039	1
Ipsilateral	Region	VI	L	FAST	Caudate	L	aseg	0.0499	0.0058	0.0127	0.0541	0.8143	1
Contralateral	Region	VI	L	FAST	Caudate	R	aseg	0.0384	0.0056	-0.0285	0.0535	0.5949	1
Ipsilateral	Region	VIIB	L	FAST	Caudate	L	aseg	0.04938	0.006023	-0.00631	0.05676	0.9115	1
Contralateral	Region	VIIB	L	FAST	Caudate	R	aseg	0.04219	0.006183	-0.02502	0.0608	0.6807	1
Ipsilateral	Region	VIIIA	L	FAST	Caudate	L	aseg	0.03551	0.005752	-0.02729	0.05332	0.6089	1
Contralateral	Region	VIIIA	L	FAST	Caudate	R	aseg	0.02105	0.005832	-0.05487	0.05726	0.3379	1
Ipsilateral	Region	VIIIB	L	FAST	Caudate	L	aseg	0.02389	0.005261	-0.07049	0.04801	0.142	1
Contralateral	Region	VIIIB	L	FAST	Caudate	R	aseg	0.007668	0.005591	-0.103	0.05315	0.05275	1
Ipsilateral	Region	X	L	FAST	Caudate	L	aseg	-0.0002	0.0048	0.0726	0.0488	0.1368	1
Contralateral	Region	X	L	FAST	Caudate	R	aseg	-0.0111	0.0054	0.0227	0.052	0.6624	1
Contralateral	Region	CRUS I	R	FAST	Caudate	L	aseg	0.0572	0.0053	-0.0011	0.047	0.9821	1
Ipsilateral	Region	CRUS I	R	FAST	Caudate	R	aseg	0.0499	0.0052	0.0022	0.0479	0.9626	1
Contralateral	Region	CRUS II	R	FAST	Caudate	L	aseg	0.0732	0.0059	-0.0182	0.0524	0.7275	1
Ipsilateral	Region	CRUS II	R	FAST	Caudate	R	aseg	0.0724	0.0063	-0.0378	0.059	0.5214	1
Contralateral	Region	I-IV	R	FAST	Caudate	L	aseg	0.03625	0.005364	0.1012	0.04548	0.02611	1
Ipsilateral	Region	I-IV	R	FAST	Caudate	R	aseg	0.02111	0.005299	0.08005	0.04609	0.08243	1
Contralateral	Region	IX	R	FAST	Caudate	L	aseg	0.04194	0.004838	-0.06206	0.04475	0.1655	1
Ipsilateral	Region	IX	R	FAST	Caudate	R	aseg	0.024	0.005091	-0.09221	0.04941	0.06199	1
Contralateral	Region	V	R	FAST	Caudate	L	aseg	0.03049	0.005487	0.00751	0.05154	0.8841	1
Ipsilateral	Region	V	R	FAST	Caudate	R	aseg	0.01992	0.005353	-0.03197	0.05066	0.528	1
Contralateral	Region	VI	R	FAST	Caudate	L	aseg	0.0536	0.0055	-0.0081	0.0538	0.8807	1
Ipsilateral	Region	VI	R	FAST	Caudate	R	aseg	0.0469	0.0053	-0.0325	0.0522	0.5336	1
Contralateral	Region	VIIB	R	FAST	Caudate	L	aseg	0.05984	0.005841	-0.04289	0.05295	0.418	1
Ipsilateral	Region	VIIB	R	FAST	Caudate	R	aseg	0.05928	0.006225	-0.06524	0.05749	0.2564	1
Contralateral	Region	VIIIA	R	FAST	Caudate	L	aseg	0.04008	0.005532	-0.04496	0.05183	0.3857	1
Ipsilateral	Region	VIIIA	R	FAST	Caudate	R	aseg	0.0344	0.005679	-0.06883	0.05713	0.2283	1
Contralateral	Region	VIIIB	R	FAST	Caudate	L	aseg	0.02355	0.005077	-0.06317	0.04918	0.199	1
Ipsilateral	Region	VIIIB	R	FAST	Caudate	R	aseg	0.009752	0.005069	-0.08902	0.05412	0.1	1
Contralateral	Region	X	R	FAST	Caudate	L	aseg	-0.0095	0.005	0.0242	0.0482	0.6153	1
Ipsilateral	Region	X	R	FAST	Caudate	R	aseg	-0.0141	0.0053	-0.0146	0.0494	0.768	1
Vermis	Region	CRUS I	V	FAST	Caudate	L	aseg	0.0088	0.0051	0.0079	0.0787	0.9202	1
Vermis	Region	CRUS I	V	FAST	Caudate	R	aseg	0.0106	0.0052	0.0096	0.081	0.906	1
Vermis	Region	CRUS II	V	FAST	Caudate	L	aseg	0.0279	0.0048	0.0039	0.0476	0.9347	1
Vermis	Region	CRUS II	V	FAST	Caudate	R	aseg	0.0204	0.0049	-0.0094	0.0467	0.8396	1
Vermis	Region	IX	V	FAST	Caudate	L	aseg	0.05265	0.005351	-0.04835	0.04831	0.3168	1
Vermis	Region	IX	V	FAST	Caudate	R	aseg	0.04123	0.005561	-0.07501	0.05306	0.1575	1
Vermis	Region	VI	V	FAST	Caudate	L	aseg	0.0223	0.0047	0.0048	0.0472	0.9186	1
Vermis	Region	VI	V	FAST	Caudate	R	aseg	0.0075	0.0048	-0.0307	0.0485	0.5264	1
Vermis	Region	VIIB	V	FAST	Caudate	L	aseg	0.03342	0.0055	-0.03492	0.05314	0.5111	1
Vermis	Region	VIIB	V	FAST	Caudate	R	aseg	0.02007	0.00561	-0.07711	0.0535	0.1495	1
Vermis	Region	VIIIA	V	FAST	Caudate	L	aseg	0.04715	0.00521	-0.02114	0.0472	0.6542	1
Vermis	Region	VIIIA	V	FAST	Caudate	R	aseg	0.03362	0.005324	-0.06373	0.04976	0.2003	1
Vermis	Region	VIIIB	V	FAST	Caudate	L	aseg	0.05094	0.005083	-0.006025	0.04182	0.8855	1
Vermis	Region	VIIIB	V	FAST	Caudate	R	aseg	0.03578	0.005022	-0.0381	0.04329	0.3788	1
Vermis	Region	X	V	FAST	Caudate	L	aseg	0.0675	0.0053	0.1382	0.0518	0.0076	1
Vermis	Region	X	V	FAST	Caudate	R	aseg	0.053	0.0053	0.1409	0.053	0.0078	1
Bilateral	Global	TOTAL CEREBELLAR VOLUME	Bilateral	-	Caudate	L	aseg	0.03275	0.00646	-0.0576	0.05255	0.2731	1
Bilateral	Global	TOTAL CEREBELLAR VOLUME	Bilateral	-	Caudate	R	aseg	0.02029	0.007002	-0.07655	0.05599	0.1716	1
Ipsilateral	Global	CORTEX	L	aseg	Hippocampus	L	aseg	0.131	0.0054	-0.0197	0.0473	0.677	1
Contralateral	Global	CORTEX	L	aseg	Hippocampus	R	aseg	0.1193	0.0059	0.0148	0.054	0.7834	1
Ipsilateral	Global	WHITE-MATTER	L	aseg	Hippocampus	L	aseg	0.1347	0.0055	0.1104	0.0507	0.0296	1
Contralateral	Global	WHITE-MATTER	L	aseg	Hippocampus	R	aseg	0.1279	0.0054	0.1142	0.0505	0.0237	1
Contralateral	Global	CORTEX	R	aseg	Hippocampus	L	aseg	0.1271	0.0053	-0.0524	0.0478	0.2732	1
Ipsilateral	Global	CORTEX	R	aseg	Hippocampus	R	aseg	0.1252	0.0059	-0.0201	0.0542	0.7106	1
Contralateral	Global	WHITE-MATTER	R	aseg	Hippocampus	L	aseg	0.1375	0.0055	0.1112	0.0506	0.0281	1
Ipsilateral	Global	WHITE-MATTER	R	aseg	Hippocampus	R	aseg	0.1278	0.0055	0.1278	0.0529	0.0158	1
Ipsilateral	Region	CRUS I	L	FAST	Hippocampus	L	aseg	0.0878	0.0048	-0.0318	0.0464	0.4928	1
Contralateral	Region	CRUS I	L	FAST	Hippocampus	R	aseg	0.0835	0.0051	-0.01	0.046	0.8276	1
Ipsilateral	Region	CRUS II	L	FAST	Hippocampus	L	aseg	0.0979	0.0055	0.0228	0.0531	0.6682	1
Contralateral	Region	CRUS II	L	FAST	Hippocampus	R	aseg	0.0907	0.0058	0.0092	0.0601	0.8788	1
Ipsilateral	Region	I-IV	L	FAST	Hippocampus	L	aseg	0.1533	0.005454	0.1621	0.04795	0.0007232	0.206112
Contralateral	Region	I-IV	L	FAST	Hippocampus	R	aseg	0.1197	0.005449	0.1706	0.05073	0.0007725	0.220163
Ipsilateral	Region	IX	L	FAST	Hippocampus	L	aseg	0.09665	0.005246	-0.005753	0.04973	0.9079	1
Contralateral	Region	IX	L	FAST	Hippocampus	R	aseg	0.0968	0.005382	-0.0005023	0.05286	0.9924	1
Ipsilateral	Region	V	L	FAST	Hippocampus	L	aseg	0.09474	0.005105	0.1047	0.04663	0.02479	1
Contralateral	Region	V	L	FAST	Hippocampus	R	aseg	0.08912	0.004656	0.1579	0.04542	0.0005101	0.145378
Ipsilateral	Region	VI	L	FAST	Hippocampus	L	aseg	0.0545	0.005	0.0029	0.0473	0.9506	1
Contralateral	Region	VI	L	FAST	Hippocampus	R	aseg	0.0642	0.0049	0.0576	0.0505	0.2538	1
Ipsilateral	Region	VIIB	L	FAST	Hippocampus	L	aseg	0.1012	0.005372	0.05933	0.05282	0.2614	1
Contralateral	Region	VIIB	L	FAST	Hippocampus	R	aseg	0.09901	0.00575	0.06163	0.06108	0.313	1
Ipsilateral	Region	VIIIA	L	FAST	Hippocampus	L	aseg	0.1175	0.005282	0.02164	0.05348	0.6858	1
Contralateral	Region	VIIIA	L	FAST	Hippocampus	R	aseg	0.1157	0.005634	0.05095	0.06166	0.4087	1
Ipsilateral	Region	VIIIB	L	FAST	Hippocampus	L	aseg	0.09342	0.005	-0.04176	0.0537	0.4368	1
Contralateral	Region	VIIIB	L	FAST	Hippocampus	R	aseg	0.08814	0.005421	-0.01712	0.05956	0.7738	1
Ipsilateral	Region	X	L	FAST	Hippocampus	L	aseg	0.0964	0.0058	0.1579	0.0525	0.0026	0.741
Contralateral	Region	X	L	FAST	Hippocampus	R	aseg	0.0965	0.0058	0.171	0.0523	0.0011	0.3135
Contralateral	Region	CRUS I	R	FAST	Hippocampus	L	aseg	0.079	0.0053	-0.0559	0.0486	0.2504	1
Ipsilateral	Region	CRUS I	R	FAST	Hippocampus	R	aseg	0.0932	0.0054	-0.0188	0.0474	0.6916	1
Contralateral	Region	CRUS II	R	FAST	Hippocampus	L	aseg	0.0966	0.0056	0.0228	0.0555	0.6809	1
Ipsilateral	Region	CRUS II	R	FAST	Hippocampus	R	aseg	0.0921	0.0065	0.0054	0.0671	0.9364	1
Contralateral	Region	I-IV	R	FAST	Hippocampus	L	aseg	0.1239	0.00523	0.1269	0.04674	0.00663	1
Ipsilateral	Region	I-IV	R	FAST	Hippocampus	R	aseg	0.1439	0.005104	0.154	0.04687	0.001017	0.289845
Contralateral	Region	IX	R	FAST	Hippocampus	L	aseg	0.09047	0.004996	-0.01492	0.04966	0.7638	1
Ipsilateral	Region	IX	R	FAST	Hippocampus	R	aseg	0.09504	0.00528	-0.007949	0.05316	0.8811	1
Contralateral	Region	V	R	FAST	Hippocampus	L	aseg	0.07111	0.005177	0.08733	0.04905	0.07502	1
Ipsilateral	Region	V	R	FAST	Hippocampus	R	aseg	0.07505	0.005035	0.1347	0.04802	0.005028	1
Contralateral	Region	VI	R	FAST	Hippocampus	L	aseg	0.0649	0.0052	0.0135	0.0471	0.7744	1
Ipsilateral	Region	VI	R	FAST	Hippocampus	R	aseg	0.0601	0.0049	0.06	0.047	0.2013	1
Contralateral	Region	VIIB	R	FAST	Hippocampus	L	aseg	0.1111	0.005303	0.03719	0.05236	0.4776	1
Ipsilateral	Region	VIIB	R	FAST	Hippocampus	R	aseg	0.09693	0.006236	0.02235	0.06571	0.7337	1
Contralateral	Region	VIIIA	R	FAST	Hippocampus	L	aseg	0.1208	0.005107	0.04137	0.05618	0.4615	1
Ipsilateral	Region	VIIIA	R	FAST	Hippocampus	R	aseg	0.1145	0.005641	0.052	0.06637	0.4334	1
Contralateral	Region	VIIIB	R	FAST	Hippocampus	L	aseg	0.07684	0.004724	-0.01053	0.05314	0.8429	1
Ipsilateral	Region	VIIIB	R	FAST	Hippocampus	R	aseg	0.08489	0.00506	0.0008838	0.05777	0.9878	1
Contralateral	Region	X	R	FAST	Hippocampus	L	aseg	0.1008	0.0053	0.1525	0.056	0.0064	1
Ipsilateral	Region	X	R	FAST	Hippocampus	R	aseg	0.1006	0.0053	0.1456	0.0516	0.0048	1
Vermis	Region	CRUS I	V	FAST	Hippocampus	L	aseg	0.0318	0.0047	0.0691	0.081	0.3938	1
Vermis	Region	CRUS I	V	FAST	Hippocampus	R	aseg	0.0299	0.0047	-0.0069	0.0761	0.9275	1
Vermis	Region	CRUS II	V	FAST	Hippocampus	L	aseg	0.0907	0.0053	0.0534	0.0529	0.3121	1
Vermis	Region	CRUS II	V	FAST	Hippocampus	R	aseg	0.0812	0.005	0.0576	0.0498	0.2472	1
Vermis	Region	IX	V	FAST	Hippocampus	L	aseg	0.06125	0.005427	-0.005729	0.05122	0.9109	1
Vermis	Region	IX	V	FAST	Hippocampus	R	aseg	0.0645	0.005624	-0.001393	0.05703	0.9805	1
Vermis	Region	VI	V	FAST	Hippocampus	L	aseg	0.0859	0.0053	0.0746	0.0583	0.2006	1
Vermis	Region	VI	V	FAST	Hippocampus	R	aseg	0.0745	0.0051	0.0992	0.0547	0.0699	1
Vermis	Region	VIIB	V	FAST	Hippocampus	L	aseg	0.0844	0.005222	0.01194	0.05013	0.8117	1
Vermis	Region	VIIB	V	FAST	Hippocampus	R	aseg	0.07636	0.005097	0.02124	0.05188	0.6823	1
Vermis	Region	VIIIA	V	FAST	Hippocampus	L	aseg	0.1257	0.005065	0.06934	0.04854	0.1532	1
Vermis	Region	VIIIA	V	FAST	Hippocampus	R	aseg	0.1233	0.004864	0.05485	0.05092	0.2814	1
Vermis	Region	VIIIB	V	FAST	Hippocampus	L	aseg	0.1175	0.005194	0.001712	0.04678	0.9708	1
Vermis	Region	VIIIB	V	FAST	Hippocampus	R	aseg	0.1109	0.004844	0.01253	0.04603	0.7854	1
Vermis	Region	X	V	FAST	Hippocampus	L	aseg	0.1563	0.0051	0.1752	0.0527	0.0009	0.2565
Vermis	Region	X	V	FAST	Hippocampus	R	aseg	0.1534	0.0055	0.1807	0.0546	0.0009	0.2565
Bilateral	Global	TOTAL CEREBELLAR VOLUME	Bilateral	-	Hippocampus	L	aseg	0.0503	0.006692	-0.07197	0.05523	0.1925	1
Bilateral	Global	TOTAL CEREBELLAR VOLUME	Bilateral	-	Hippocampus	R	aseg	0.04871	0.006724	-0.05281	0.05594	0.3451	1
Ipsilateral	Global	CORTEX	L	aseg	Pallidum	L	aseg	0.1502	0.0057	0.1499	0.0497	0.0026	0.741
Contralateral	Global	CORTEX	L	aseg	Pallidum	R	aseg	0.1381	0.0053	0.1083	0.0446	0.0152	1
Ipsilateral	Global	WHITE-MATTER	L	aseg	Pallidum	L	aseg	0.2901	0.0063	0.4225	0.0451	8.1542e-21	2.32395e-18
Contralateral	Global	WHITE-MATTER	L	aseg	Pallidum	R	aseg	0.2941	0.006	0.4139	0.0445	1.5363e-20	4.37845e-18
Contralateral	Global	CORTEX	R	aseg	Pallidum	L	aseg	0.1534	0.006	0.1251	0.0529	0.018	1
Ipsilateral	Global	CORTEX	R	aseg	Pallidum	R	aseg	0.1342	0.0054	0.0975	0.0472	0.039	1
Contralateral	Global	WHITE-MATTER	R	aseg	Pallidum	L	aseg	0.2824	0.0061	0.4096	0.0442	2.01e-20	5.7285e-18
Ipsilateral	Global	WHITE-MATTER	R	aseg	Pallidum	R	aseg	0.2767	0.0062	0.4133	0.0435	2.297e-21	6.54645e-19
Ipsilateral	Region	CRUS I	L	FAST	Pallidum	L	aseg	0.1366	0.0054	0.1521	0.0498	0.0023	0.6555
Contralateral	Region	CRUS I	L	FAST	Pallidum	R	aseg	0.1218	0.0051	0.1205	0.0505	0.0169	1
Ipsilateral	Region	CRUS II	L	FAST	Pallidum	L	aseg	0.134	0.0061	0.2098	0.0558	0.0002	0.057
Contralateral	Region	CRUS II	L	FAST	Pallidum	R	aseg	0.1359	0.0055	0.1487	0.0484	0.0021	0.5985
Ipsilateral	Region	I-IV	L	FAST	Pallidum	L	aseg	0.1611	0.005619	0.2646	0.05421	1.051e-06	0.000299535
Contralateral	Region	I-IV	L	FAST	Pallidum	R	aseg	0.1688	0.005348	0.3114	0.05056	7.29e-10	2.07765e-07
Ipsilateral	Region	IX	L	FAST	Pallidum	L	aseg	0.1566	0.005806	0.2654	0.04925	7.107e-08	2.0255e-05
Contralateral	Region	IX	L	FAST	Pallidum	R	aseg	0.1457	0.005539	0.2341	0.04867	1.514e-06	0.00043149
Ipsilateral	Region	V	L	FAST	Pallidum	L	aseg	0.1503	0.00526	0.3042	0.04949	7.953e-10	2.26661e-07
Contralateral	Region	V	L	FAST	Pallidum	R	aseg	0.1436	0.005302	0.3256	0.04974	5.949e-11	1.69546e-08
Ipsilateral	Region	VI	L	FAST	Pallidum	L	aseg	0.1755	0.0054	0.2647	0.0461	9.3438e-09	2.66298e-06
Contralateral	Region	VI	L	FAST	Pallidum	R	aseg	0.1447	0.0054	0.2776	0.0452	8.0237e-10	2.28675e-07
Ipsilateral	Region	VIIB	L	FAST	Pallidum	L	aseg	0.1476	0.006076	0.2139	0.05416	7.816e-05	0.0222756
Contralateral	Region	VIIB	L	FAST	Pallidum	R	aseg	0.1357	0.0054	0.1858	0.04584	5.049e-05	0.0143897
Ipsilateral	Region	VIIIA	L	FAST	Pallidum	L	aseg	0.1601	0.005732	0.2829	0.05045	2.048e-08	5.8368e-06
Contralateral	Region	VIIIA	L	FAST	Pallidum	R	aseg	0.144	0.005285	0.2625	0.0465	1.648e-08	4.6968e-06
Ipsilateral	Region	VIIIB	L	FAST	Pallidum	L	aseg	0.1382	0.005811	0.2888	0.05382	8.089e-08	2.30536e-05
Contralateral	Region	VIIIB	L	FAST	Pallidum	R	aseg	0.1312	0.005591	0.2517	0.05243	1.587e-06	0.000452295
Ipsilateral	Region	X	L	FAST	Pallidum	L	aseg	0.1127	0.0057	0.2781	0.0505	3.5672e-08	1.01665e-05
Contralateral	Region	X	L	FAST	Pallidum	R	aseg	0.1066	0.0053	0.2491	0.0463	7.6382e-08	2.17689e-05
Contralateral	Region	CRUS I	R	FAST	Pallidum	L	aseg	0.1396	0.0055	0.1278	0.0506	0.0115	1
Ipsilateral	Region	CRUS I	R	FAST	Pallidum	R	aseg	0.1236	0.0051	0.1126	0.0497	0.0235	1
Contralateral	Region	CRUS II	R	FAST	Pallidum	L	aseg	0.1362	0.0063	0.1967	0.0572	0.0006	0.171
Ipsilateral	Region	CRUS II	R	FAST	Pallidum	R	aseg	0.1267	0.0053	0.1541	0.0457	0.0007	0.1995
Contralateral	Region	I-IV	R	FAST	Pallidum	L	aseg	0.1675	0.005452	0.2961	0.04781	5.874e-10	1.67409e-07
Ipsilateral	Region	I-IV	R	FAST	Pallidum	R	aseg	0.158	0.005556	0.3374	0.0473	9.767e-13	2.7836e-10
Contralateral	Region	IX	R	FAST	Pallidum	L	aseg	0.164	0.005622	0.2215	0.04843	4.798e-06	0.00136743
Ipsilateral	Region	IX	R	FAST	Pallidum	R	aseg	0.1359	0.005457	0.1958	0.04824	4.926e-05	0.0140391
Contralateral	Region	V	R	FAST	Pallidum	L	aseg	0.1501	0.005483	0.2979	0.04818	6.324e-10	1.80234e-07
Ipsilateral	Region	V	R	FAST	Pallidum	R	aseg	0.1425	0.005448	0.3131	0.04841	9.952e-11	2.83632e-08
Contralateral	Region	VI	R	FAST	Pallidum	L	aseg	0.1624	0.0053	0.226	0.0484	2.9664e-06	0.000845424
Ipsilateral	Region	VI	R	FAST	Pallidum	R	aseg	0.1542	0.0052	0.229	0.0489	2.8396e-06	0.000809286
Contralateral	Region	VIIB	R	FAST	Pallidum	L	aseg	0.1314	0.006394	0.1911	0.05735	0.0008609	0.245357
Ipsilateral	Region	VIIB	R	FAST	Pallidum	R	aseg	0.1361	0.005444	0.1617	0.04623	0.0004699	0.133921
Contralateral	Region	VIIIA	R	FAST	Pallidum	L	aseg	0.146	0.006393	0.2652	0.05657	2.773e-06	0.000790305
Ipsilateral	Region	VIIIA	R	FAST	Pallidum	R	aseg	0.1409	0.005978	0.2287	0.05058	6.153e-06	0.00175361
Contralateral	Region	VIIIB	R	FAST	Pallidum	L	aseg	0.1437	0.005774	0.2379	0.05647	2.509e-05	0.00715065
Ipsilateral	Region	VIIIB	R	FAST	Pallidum	R	aseg	0.1129	0.005615	0.1931	0.05394	0.0003443	0.0981255
Contralateral	Region	X	R	FAST	Pallidum	L	aseg	0.0931	0.0056	0.2877	0.05	8.5744e-09	2.4437e-06
Ipsilateral	Region	X	R	FAST	Pallidum	R	aseg	0.1013	0.0054	0.2323	0.0487	1.8464e-06	0.000526224
Vermis	Region	CRUS I	V	FAST	Pallidum	L	aseg	0.0237	0.0044	-0.0147	0.0687	0.8309	1
Vermis	Region	CRUS I	V	FAST	Pallidum	R	aseg	0.029	0.0048	-0.067	0.0726	0.356	1
Vermis	Region	CRUS II	V	FAST	Pallidum	L	aseg	0.1135	0.0052	0.164	0.0484	0.0007	0.1995
Vermis	Region	CRUS II	V	FAST	Pallidum	R	aseg	0.1042	0.0052	0.1228	0.048	0.0105	1
Vermis	Region	IX	V	FAST	Pallidum	L	aseg	0.1332	0.005973	0.2492	0.05516	6.265e-06	0.00178553
Vermis	Region	IX	V	FAST	Pallidum	R	aseg	0.1107	0.005846	0.1997	0.05511	0.0002903	0.0827355
Vermis	Region	VI	V	FAST	Pallidum	L	aseg	0.1435	0.0051	0.2217	0.0473	2.8185e-06	0.000803273
Vermis	Region	VI	V	FAST	Pallidum	R	aseg	0.1233	0.0053	0.2064	0.049	2.5652e-05	0.00731082
Vermis	Region	VIIB	V	FAST	Pallidum	L	aseg	0.1505	0.005368	0.229	0.04962	3.914e-06	0.00111549
Vermis	Region	VIIB	V	FAST	Pallidum	R	aseg	0.1297	0.005349	0.2092	0.04568	4.662e-06	0.00132867
Vermis	Region	VIIIA	V	FAST	Pallidum	L	aseg	0.1565	0.005475	0.241	0.04535	1.072e-07	3.0552e-05
Vermis	Region	VIIIA	V	FAST	Pallidum	R	aseg	0.1426	0.005216	0.2017	0.04525	8.279e-06	0.00235951
Vermis	Region	VIIIB	V	FAST	Pallidum	L	aseg	0.1584	0.005086	0.2085	0.04138	4.683e-07	0.000133465
Vermis	Region	VIIIB	V	FAST	Pallidum	R	aseg	0.1449	0.00523	0.1792	0.04593	9.533e-05	0.0271691
Vermis	Region	X	V	FAST	Pallidum	L	aseg	0.1858	0.0058	0.3144	0.0529	2.7668e-09	7.88538e-07
Vermis	Region	X	V	FAST	Pallidum	R	aseg	0.1797	0.0057	0.3121	0.0556	1.9969e-08	5.69116e-06
Bilateral	Global	TOTAL CEREBELLAR VOLUME	Bilateral	-	Pallidum	L	aseg	0.1242	0.007132	0.2386	0.04995	1.781e-06	0.000507585
Bilateral	Global	TOTAL CEREBELLAR VOLUME	Bilateral	-	Pallidum	R	aseg	0.1002	0.006659	0.2451	0.04668	1.51e-07	4.3035e-05
Ipsilateral	Global	CORTEX	L	aseg	Putamen	L	aseg	0.1009	0.0056	0.0056	0.0483	0.9072	1
Contralateral	Global	CORTEX	L	aseg	Putamen	R	aseg	0.1027	0.0057	0.0141	0.0492	0.7742	1
Ipsilateral	Global	WHITE-MATTER	L	aseg	Putamen	L	aseg	0.1291	0.0057	0.1563	0.0526	0.003	0.855
Contralateral	Global	WHITE-MATTER	L	aseg	Putamen	R	aseg	0.1119	0.0053	0.0908	0.0513	0.0767	1
Contralateral	Global	CORTEX	R	aseg	Putamen	L	aseg	0.0923	0.0055	-0.0047	0.0504	0.926	1
Ipsilateral	Global	CORTEX	R	aseg	Putamen	R	aseg	0.0927	0.0057	-0.009	0.0515	0.8614	1
Contralateral	Global	WHITE-MATTER	R	aseg	Putamen	L	aseg	0.1399	0.0057	0.1308	0.0564	0.0204	1
Ipsilateral	Global	WHITE-MATTER	R	aseg	Putamen	R	aseg	0.1239	0.0053	0.0664	0.0551	0.2278	1
Ipsilateral	Region	CRUS I	L	FAST	Putamen	L	aseg	0.0918	0.0052	0.0454	0.0465	0.3285	1
Contralateral	Region	CRUS I	L	FAST	Putamen	R	aseg	0.0851	0.0052	0.0451	0.0462	0.3288	1
Ipsilateral	Region	CRUS II	L	FAST	Putamen	L	aseg	0.0775	0.0052	0.0494	0.0542	0.362	1
Contralateral	Region	CRUS II	L	FAST	Putamen	R	aseg	0.0697	0.0053	0.0375	0.0562	0.5043	1
Ipsilateral	Region	I-IV	L	FAST	Putamen	L	aseg	0.1133	0.005288	0.2081	0.04921	2.342e-05	0.0066747
Contralateral	Region	I-IV	L	FAST	Putamen	R	aseg	0.1014	0.005435	0.1734	0.04904	0.0004065	0.115852
Ipsilateral	Region	IX	L	FAST	Putamen	L	aseg	0.07715	0.004958	0.06232	0.04461	0.1624	1
Contralateral	Region	IX	L	FAST	Putamen	R	aseg	0.0673	0.005158	0.01602	0.04637	0.7297	1
Ipsilateral	Region	V	L	FAST	Putamen	L	aseg	0.08951	0.00504	0.1934	0.04687	3.674e-05	0.0104709
Contralateral	Region	V	L	FAST	Putamen	R	aseg	0.0773	0.004977	0.1573	0.04585	0.000604	0.17214
Ipsilateral	Region	VI	L	FAST	Putamen	L	aseg	0.0868	0.0053	0.0963	0.0483	0.0464	1
Contralateral	Region	VI	L	FAST	Putamen	R	aseg	0.0745	0.0051	0.0645	0.0464	0.1641	1
Ipsilateral	Region	VIIB	L	FAST	Putamen	L	aseg	0.07772	0.005288	0.05103	0.05311	0.3367	1
Contralateral	Region	VIIB	L	FAST	Putamen	R	aseg	0.06601	0.005481	0.04486	0.05594	0.4226	1
Ipsilateral	Region	VIIIA	L	FAST	Putamen	L	aseg	0.08995	0.005173	0.03452	0.05138	0.5017	1
Contralateral	Region	VIIIA	L	FAST	Putamen	R	aseg	0.07905	0.005262	0.02421	0.05306	0.6482	1
Ipsilateral	Region	VIIIB	L	FAST	Putamen	L	aseg	0.07126	0.004796	0.01285	0.04732	0.7859	1
Contralateral	Region	VIIIB	L	FAST	Putamen	R	aseg	0.06347	0.004951	-0.0209	0.0498	0.6747	1
Ipsilateral	Region	X	L	FAST	Putamen	L	aseg	0.0474	0.0052	0.1475	0.0506	0.0036	1
Contralateral	Region	X	L	FAST	Putamen	R	aseg	0.0327	0.005	0.1367	0.0484	0.0047	1
Contralateral	Region	CRUS I	R	FAST	Putamen	L	aseg	0.084	0.0051	0.0735	0.0482	0.1273	1
Ipsilateral	Region	CRUS I	R	FAST	Putamen	R	aseg	0.0772	0.0052	0.0508	0.0471	0.2805	1
Contralateral	Region	CRUS II	R	FAST	Putamen	L	aseg	0.0755	0.0053	0.0597	0.0556	0.2835	1
Ipsilateral	Region	CRUS II	R	FAST	Putamen	R	aseg	0.0657	0.0055	0.0286	0.0593	0.6294	1
Contralateral	Region	I-IV	R	FAST	Putamen	L	aseg	0.112	0.005333	0.2006	0.0498	5.62e-05	0.016017
Ipsilateral	Region	I-IV	R	FAST	Putamen	R	aseg	0.1013	0.005412	0.1664	0.05044	0.0009701	0.276479
Contralateral	Region	IX	R	FAST	Putamen	L	aseg	0.07513	0.004972	0.05508	0.04456	0.2164	1
Ipsilateral	Region	IX	R	FAST	Putamen	R	aseg	0.06257	0.005128	0.003742	0.04726	0.9369	1
Contralateral	Region	V	R	FAST	Putamen	L	aseg	0.07916	0.0057	0.1466	0.04986	0.003288	0.93708
Ipsilateral	Region	V	R	FAST	Putamen	R	aseg	0.07144	0.005685	0.1198	0.04804	0.01264	1
Contralateral	Region	VI	R	FAST	Putamen	L	aseg	0.0875	0.0056	0.1027	0.0506	0.0425	1
Ipsilateral	Region	VI	R	FAST	Putamen	R	aseg	0.0819	0.0051	0.0758	0.0467	0.1044	1
Contralateral	Region	VIIB	R	FAST	Putamen	L	aseg	0.07426	0.005268	0.03975	0.05464	0.4669	1
Ipsilateral	Region	VIIB	R	FAST	Putamen	R	aseg	0.06981	0.005412	0.02212	0.05709	0.6984	1
Contralateral	Region	VIIIA	R	FAST	Putamen	L	aseg	0.08345	0.005128	0.05608	0.05161	0.2773	1
Ipsilateral	Region	VIIIA	R	FAST	Putamen	R	aseg	0.07858	0.005286	0.04533	0.05536	0.4129	1
Contralateral	Region	VIIIB	R	FAST	Putamen	L	aseg	0.06789	0.00474	0.02979	0.04758	0.5312	1
Ipsilateral	Region	VIIIB	R	FAST	Putamen	R	aseg	0.06366	0.005047	-0.0002234	0.05097	0.9965	1
Contralateral	Region	X	R	FAST	Putamen	L	aseg	0.0451	0.0048	0.0913	0.0475	0.0547	1
Ipsilateral	Region	X	R	FAST	Putamen	R	aseg	0.0345	0.0049	0.0832	0.0459	0.0701	1
Vermis	Region	CRUS I	V	FAST	Putamen	L	aseg	0.0223	0.0045	-0.055	0.0798	0.4902	1
Vermis	Region	CRUS I	V	FAST	Putamen	R	aseg	0.0289	0.005	-0.0373	0.0842	0.6583	1
Vermis	Region	CRUS II	V	FAST	Putamen	L	aseg	0.0651	0.005	-0.0146	0.0467	0.7545	1
Vermis	Region	CRUS II	V	FAST	Putamen	R	aseg	0.0605	0.0048	-0.0252	0.0465	0.5879	1
Vermis	Region	IX	V	FAST	Putamen	L	aseg	0.06513	0.005148	0.04752	0.04869	0.3291	1
Vermis	Region	IX	V	FAST	Putamen	R	aseg	0.05414	0.005399	-0.004082	0.0512	0.9365	1
Vermis	Region	VI	V	FAST	Putamen	L	aseg	0.0802	0.0054	0.0808	0.0509	0.1122	1
Vermis	Region	VI	V	FAST	Putamen	R	aseg	0.073	0.0053	0.0586	0.0488	0.2297	1
Vermis	Region	VIIB	V	FAST	Putamen	L	aseg	0.07955	0.00497	0.05546	0.04839	0.2517	1
Vermis	Region	VIIB	V	FAST	Putamen	R	aseg	0.06917	0.004973	0.02509	0.04922	0.6102	1
Vermis	Region	VIIIA	V	FAST	Putamen	L	aseg	0.09176	0.0053	0.001853	0.04351	0.966	1
Vermis	Region	VIIIA	V	FAST	Putamen	R	aseg	0.07752	0.005262	-0.0236	0.04462	0.5968	1
Vermis	Region	VIIIB	V	FAST	Putamen	L	aseg	0.07955	0.005059	0.04262	0.04158	0.3054	1
Vermis	Region	VIIIB	V	FAST	Putamen	R	aseg	0.06309	0.00494	0.01704	0.0421	0.6856	1
Vermis	Region	X	V	FAST	Putamen	L	aseg	0.1569	0.0055	0.2246	0.0539	3.0637e-05	0.00873155
Vermis	Region	X	V	FAST	Putamen	R	aseg	0.1439	0.0057	0.1929	0.0549	0.0004	0.114
Bilateral	Global	TOTAL CEREBELLAR VOLUME	Bilateral	-	Putamen	L	aseg	0.03981	0.006613	0.03689	0.05344	0.49	1
Bilateral	Global	TOTAL CEREBELLAR VOLUME	Bilateral	-	Putamen	R	aseg	0.02737	0.00678	0.01226	0.05433	0.8215	1
Ipsilateral	Global	CORTEX	L	aseg	Thalamus	L	aseg	0.1518	0.0059	0.037	0.0543	0.4959	1
Contralateral	Global	CORTEX	L	aseg	Thalamus	R	aseg	0.168	0.0061	0.06	0.0517	0.2456	1
Ipsilateral	Global	WHITE-MATTER	L	aseg	Thalamus	L	aseg	0.251	0.0057	0.2903	0.0529	4.0456e-08	1.153e-05
Contralateral	Global	WHITE-MATTER	L	aseg	Thalamus	R	aseg	0.2383	0.0057	0.2828	0.0507	2.4946e-08	7.10961e-06
Contralateral	Global	CORTEX	R	aseg	Thalamus	L	aseg	0.1535	0.006	0.0395	0.0544	0.4682	1
Ipsilateral	Global	CORTEX	R	aseg	Thalamus	R	aseg	0.1645	0.006	0.0604	0.0521	0.2468	1
Contralateral	Global	WHITE-MATTER	R	aseg	Thalamus	L	aseg	0.2563	0.0059	0.3122	0.056	2.4618e-08	7.01613e-06
Ipsilateral	Global	WHITE-MATTER	R	aseg	Thalamus	R	aseg	0.2468	0.0058	0.2601	0.0528	8.429e-07	0.000240226
Ipsilateral	Region	CRUS I	L	FAST	Thalamus	L	aseg	0.1187	0.0053	0.0654	0.0472	0.1665	1
Contralateral	Region	CRUS I	L	FAST	Thalamus	R	aseg	0.1287	0.0054	0.0591	0.0467	0.2059	1
Ipsilateral	Region	CRUS II	L	FAST	Thalamus	L	aseg	0.1362	0.0059	0.0633	0.0602	0.2932	1
Contralateral	Region	CRUS II	L	FAST	Thalamus	R	aseg	0.1283	0.0059	0.0769	0.0591	0.1932	1
Ipsilateral	Region	I-IV	L	FAST	Thalamus	L	aseg	0.1701	0.005636	0.2415	0.05304	5.271e-06	0.00150223
Contralateral	Region	I-IV	L	FAST	Thalamus	R	aseg	0.1206	0.005449	0.1983	0.04906	5.287e-05	0.015068
Ipsilateral	Region	IX	L	FAST	Thalamus	L	aseg	0.1337	0.005902	0.101	0.05417	0.06221	1
Contralateral	Region	IX	L	FAST	Thalamus	R	aseg	0.1096	0.005591	0.09416	0.04764	0.04809	1
Ipsilateral	Region	V	L	FAST	Thalamus	L	aseg	0.1118	0.005636	0.21	0.05386	9.636e-05	0.0274626
Contralateral	Region	V	L	FAST	Thalamus	R	aseg	0.09431	0.005285	0.1923	0.05079	0.0001529	0.0435765
Ipsilateral	Region	VI	L	FAST	Thalamus	L	aseg	0.0926	0.0059	0.1127	0.0548	0.0395	1
Contralateral	Region	VI	L	FAST	Thalamus	R	aseg	0.1152	0.0057	0.1144	0.0531	0.031	1
Ipsilateral	Region	VIIB	L	FAST	Thalamus	L	aseg	0.1281	0.005779	0.05807	0.0621	0.3497	1
Contralateral	Region	VIIB	L	FAST	Thalamus	R	aseg	0.1337	0.005893	0.07943	0.05943	0.1814	1
Ipsilateral	Region	VIIIA	L	FAST	Thalamus	L	aseg	0.142	0.005759	0.1122	0.0628	0.07391	1
Contralateral	Region	VIIIA	L	FAST	Thalamus	R	aseg	0.1358	0.005754	0.1184	0.05857	0.04318	1
Ipsilateral	Region	VIIIB	L	FAST	Thalamus	L	aseg	0.1149	0.005648	0.1017	0.05916	0.08559	1
Contralateral	Region	VIIIB	L	FAST	Thalamus	R	aseg	0.08989	0.00558	0.1001	0.05617	0.07471	1
Ipsilateral	Region	X	L	FAST	Thalamus	L	aseg	0.1039	0.0055	0.2445	0.0531	4.081e-06	0.00116308
Contralateral	Region	X	L	FAST	Thalamus	R	aseg	0.1098	0.0055	0.224	0.052	1.6718e-05	0.00476463
Contralateral	Region	CRUS I	R	FAST	Thalamus	L	aseg	0.119	0.0054	0.0654	0.0481	0.174	1
Ipsilateral	Region	CRUS I	R	FAST	Thalamus	R	aseg	0.121	0.0054	0.0558	0.0467	0.2323	1
Contralateral	Region	CRUS II	R	FAST	Thalamus	L	aseg	0.1359	0.0061	0.0409	0.0601	0.4959	1
Ipsilateral	Region	CRUS II	R	FAST	Thalamus	R	aseg	0.1361	0.0062	0.056	0.0594	0.3457	1
Contralateral	Region	I-IV	R	FAST	Thalamus	L	aseg	0.1348	0.005902	0.2547	0.05195	9.474e-07	0.000270009
Ipsilateral	Region	I-IV	R	FAST	Thalamus	R	aseg	0.1485	0.005769	0.211	0.04916	1.776e-05	0.0050616
Contralateral	Region	IX	R	FAST	Thalamus	L	aseg	0.1226	0.005597	0.07828	0.05445	0.1506	1
Ipsilateral	Region	IX	R	FAST	Thalamus	R	aseg	0.1206	0.00545	0.07582	0.04739	0.1096	1
Contralateral	Region	V	R	FAST	Thalamus	L	aseg	0.08444	0.005885	0.2487	0.05516	6.514e-06	0.00185649
Ipsilateral	Region	V	R	FAST	Thalamus	R	aseg	0.08648	0.005752	0.187	0.05318	0.0004365	0.124402
Contralateral	Region	VI	R	FAST	Thalamus	L	aseg	0.1122	0.0054	0.1127	0.0539	0.0366	1
Ipsilateral	Region	VI	R	FAST	Thalamus	R	aseg	0.0992	0.0054	0.1122	0.0511	0.0281	1
Contralateral	Region	VIIB	R	FAST	Thalamus	L	aseg	0.1444	0.006103	0.06107	0.06436	0.3427	1
Ipsilateral	Region	VIIB	R	FAST	Thalamus	R	aseg	0.119	0.00593	0.062	0.06068	0.3069	1
Contralateral	Region	VIIIA	R	FAST	Thalamus	L	aseg	0.149	0.006024	0.143	0.06859	0.03713	1
Ipsilateral	Region	VIIIA	R	FAST	Thalamus	R	aseg	0.1165	0.005833	0.1446	0.06354	0.02286	1
Contralateral	Region	VIIIB	R	FAST	Thalamus	L	aseg	0.08814	0.005338	0.1238	0.0565	0.02848	1
Ipsilateral	Region	VIIIB	R	FAST	Thalamus	R	aseg	0.07978	0.005447	0.1403	0.05336	0.008549	1
Contralateral	Region	X	R	FAST	Thalamus	L	aseg	0.1012	0.005	0.2428	0.0505	1.5208e-06	0.000433428
Ipsilateral	Region	X	R	FAST	Thalamus	R	aseg	0.0783	0.0052	0.2395	0.051	2.5989e-06	0.000740687
Vermis	Region	CRUS I	V	FAST	Thalamus	L	aseg	0.0456	0.0046	0.0522	0.0712	0.4638	1
Vermis	Region	CRUS I	V	FAST	Thalamus	R	aseg	0.0397	0.0049	0.0495	0.073	0.4978	1
Vermis	Region	CRUS II	V	FAST	Thalamus	L	aseg	0.0904	0.0052	0.1564	0.0519	0.0026	0.741
Vermis	Region	CRUS II	V	FAST	Thalamus	R	aseg	0.0809	0.0049	0.169	0.0512	0.001	0.285
Vermis	Region	IX	V	FAST	Thalamus	L	aseg	0.07032	0.005996	0.08026	0.05888	0.1729	1
Vermis	Region	IX	V	FAST	Thalamus	R	aseg	0.06604	0.005674	0.05561	0.05271	0.2914	1
Vermis	Region	VI	V	FAST	Thalamus	L	aseg	0.0998	0.0052	0.1609	0.0532	0.0025	0.7125
Vermis	Region	VI	V	FAST	Thalamus	R	aseg	0.0918	0.0055	0.1417	0.0544	0.0093	1
Vermis	Region	VIIB	V	FAST	Thalamus	L	aseg	0.1109	0.005518	0.1208	0.05432	0.02615	1
Vermis	Region	VIIB	V	FAST	Thalamus	R	aseg	0.1073	0.005441	0.1288	0.0535	0.01604	1
Vermis	Region	VIIIA	V	FAST	Thalamus	L	aseg	0.131	0.005986	0.1509	0.05518	0.006237	1
Vermis	Region	VIIIA	V	FAST	Thalamus	R	aseg	0.1162	0.005566	0.1373	0.05187	0.008127	1
Vermis	Region	VIIIB	V	FAST	Thalamus	L	aseg	0.1358	0.005826	0.1191	0.05008	0.01743	1
Vermis	Region	VIIIB	V	FAST	Thalamus	R	aseg	0.1224	0.00555	0.1101	0.04522	0.0149	1
Vermis	Region	X	V	FAST	Thalamus	L	aseg	0.2257	0.0056	0.2745	0.053	2.2228e-07	6.33498e-05
Vermis	Region	X	V	FAST	Thalamus	R	aseg	0.206	0.0053	0.2318	0.0494	2.6865e-06	0.000765652
Bilateral	Global	TOTAL CEREBELLAR VOLUME	Bilateral	-	Thalamus	L	aseg	0.05192	0.006822	0.1017	0.05966	0.08814	1
Bilateral	Global	TOTAL CEREBELLAR VOLUME	Bilateral	-	Thalamus	R	aseg	0.05617	0.006699	0.07072	0.05672	0.2125	1
-	Global	WHITE-MATTER	L	aseg	Brain Stem	NotLat	FAST	0.3452	0.0063	0.5287	0.0458	7.2937e-31	1.80154e-28
-	Global	WHITE-MATTER	R	aseg	Brain Stem	NotLat	FAST	0.3396	0.0061	0.5131	0.045	3.6327e-30	8.97277e-28
-	Region	X	R	FAST	Brain Stem	NotLat	FAST	0.3403	0.0057	0.4781	0.044	1.888e-27	4.66336e-25
-	Region	X	L	FAST	Brain Stem	NotLat	FAST	0.323	0.0058	0.4619	0.0446	4.2267e-25	1.04399e-22
Vermis	Region	X	V	FAST	Ventral Striatum	L	FAST	0.2595	0.0058	0.4785	0.0481	2.5428e-23	6.28072e-21
Contralateral	Region	I-IV	R	FAST	Ventral Striatum	L	FAST	0.294	0.005838	0.4351	0.04419	7.173e-23	1.77173e-20
Ipsilateral	Region	I-IV	R	FAST	Ventral Striatum	R	FAST	0.2753	0.005312	0.423	0.04359	2.932e-22	7.24204e-20
Vermis	Region	X	V	FAST	Ventral Striatum	R	FAST	0.2411	0.0056	0.4557	0.0485	5.2432e-21	1.29507e-18
Contralateral	Region	I-IV	L	FAST	Ventral Striatum	R	FAST	0.288	0.005315	0.4199	0.04611	8.362e-20	2.06541e-17
Ipsilateral	Region	I-IV	L	FAST	Ventral Striatum	L	FAST	0.2927	0.005832	0.4205	0.04708	4.149e-19	1.0248e-16
Vermis	Region	X	V	FAST	Brain Stem	NotLat	FAST	0.3306	0.0062	0.4163	0.0484	7.4965e-18	1.85164e-15
-	Region	I-IV	R	FAST	Brain Stem	NotLat	FAST	0.2666	0.00564	0.3654	0.04431	1.632e-16	4.03104e-14
-	Region	I-IV	L	FAST	Brain Stem	NotLat	FAST	0.2633	0.005338	0.3565	0.04521	3.143e-15	7.76321e-13
Contralateral	Region	I-IV	R	FAST	Putamen	L	FAST	0.2165	0.005074	0.3532	0.04663	3.609e-14	8.91423e-12
Contralateral	Region	V	R	FAST	Putamen	L	FAST	0.2405	0.005393	0.3558	0.04803	1.287e-13	3.17889e-11
Vermis	Region	VIIIB	V	FAST	Brain Stem	NotLat	FAST	0.3001	0.005809	0.327	0.0446	2.27e-13	5.6069e-11
Ipsilateral	Region	V	L	FAST	Ventral Striatum	L	FAST	0.283	0.005756	0.3594	0.05006	7.046e-13	1.74036e-10
Contralateral	Region	V	R	FAST	Ventral Striatum	L	FAST	0.2842	0.006006	0.3593	0.05073	1.409e-12	3.48023e-10
Contralateral	Region	V	L	FAST	Ventral Striatum	R	FAST	0.2839	0.005257	0.3582	0.05084	1.856e-12	4.58432e-10
Vermis	Region	VIIIA	V	FAST	Ventral Striatum	L	FAST	0.2638	0.005462	0.3317	0.04746	2.768e-12	6.83696e-10
Ipsilateral	Region	V	R	FAST	Ventral Striatum	R	FAST	0.2729	0.005499	0.3555	0.05103	3.223e-12	7.96081e-10
Contralateral	Global	WHITE-MATTER	R	aseg	Ventral Striatum	L	FAST	0.2252	0.0057	0.3551	0.0514	4.8627e-12	1.20109e-09
Ipsilateral	Global	WHITE-MATTER	L	aseg	Ventral Striatum	L	FAST	0.2474	0.0063	0.3571	0.0521	7.4725e-12	1.84571e-09
Vermis	Region	VIIIA	V	FAST	Brain Stem	NotLat	FAST	0.2664	0.005869	0.3406	0.04976	7.612e-12	1.88016e-09
Vermis	Region	IX	V	FAST	Ventral Striatum	L	FAST	0.3246	0.005424	0.3813	0.05595	9.431e-12	2.32946e-09
Ipsilateral	Region	IX	L	FAST	Ventral Striatum	L	FAST	0.2944	0.005044	0.3256	0.04798	1.149e-11	2.83803e-09
-	Region	IX	L	FAST	Brain Stem	NotLat	FAST	0.2803	0.006143	0.3461	0.05125	1.448e-11	3.57656e-09
Contralateral	Region	IX	R	FAST	Ventral Striatum	L	FAST	0.3016	0.005024	0.327	0.04844	1.476e-11	3.64572e-09
Ipsilateral	Region	V	R	FAST	Putamen	R	FAST	0.247	0.005162	0.3236	0.04848	2.475e-11	6.11325e-09
Vermis	Region	IX	V	FAST	Putamen	L	FAST	0.2941	0.00633	0.3944	0.05921	2.724e-11	6.72828e-09
Ipsilateral	Region	VI	L	FAST	Ventral Striatum	L	FAST	0.2713	0.0053	0.3234	0.0486	2.7848e-11	6.87846e-09
Ipsilateral	Region	VIIIB	L	FAST	Ventral Striatum	L	FAST	0.2876	0.004914	0.3407	0.05125	3.007e-11	7.42729e-09
Vermis	Region	VIIB	V	FAST	Brain Stem	NotLat	FAST	0.234	0.005305	0.3201	0.04824	3.244e-11	8.01268e-09
-	Region	IX	R	FAST	Brain Stem	NotLat	FAST	0.2899	0.00646	0.3436	0.05193	3.675e-11	9.07725e-09
-	Region	V	L	FAST	Brain Stem	NotLat	FAST	0.2127	0.005478	0.3314	0.05029	4.422e-11	1.09223e-08
Ipsilateral	Region	I-IV	R	FAST	Putamen	R	FAST	0.2125	0.005249	0.3284	0.05006	5.337e-11	1.31824e-08
Vermis	Region	VIIIB	V	FAST	Ventral Striatum	L	FAST	0.2463	0.005594	0.2967	0.04534	6.009e-11	1.48422e-08
Ipsilateral	Global	WHITE-MATTER	R	aseg	Ventral Striatum	R	FAST	0.2309	0.0055	0.3457	0.053	7.0005e-11	1.72912e-08
Contralateral	Global	WHITE-MATTER	L	aseg	Ventral Striatum	R	FAST	0.253	0.0061	0.3463	0.0538	1.2364e-10	3.05391e-08
Vermis	Region	X	V	FAST	Putamen	R	FAST	0.201	0.0055	0.3483	0.0545	1.6152e-10	3.98954e-08
-	Region	VI	L	FAST	Brain Stem	NotLat	FAST	0.2382	0.0056	0.3124	0.049	1.7858e-10	4.41093e-08
Ipsilateral	Region	V	L	FAST	Putamen	L	FAST	0.2406	0.005218	0.3419	0.05385	2.161e-10	5.33767e-08
Vermis	Region	IX	V	FAST	Ventral Striatum	R	FAST	0.3105	0.005277	0.3505	0.05603	3.938e-10	9.72686e-08
Contralateral	Region	IX	L	FAST	Ventral Striatum	R	FAST	0.2806	0.004984	0.3009	0.04943	1.139e-09	2.81333e-07
Ipsilateral	Region	IX	R	FAST	Ventral Striatum	R	FAST	0.284	0.004982	0.3006	0.04941	1.171e-09	2.89237e-07
Vermis	Region	VIIIA	V	FAST	Ventral Striatum	R	FAST	0.256	0.005436	0.2844	0.04687	1.294e-09	3.19618e-07
Ipsilateral	Region	I-IV	L	FAST	Putamen	L	FAST	0.2136	0.005481	0.3429	0.05652	1.302e-09	3.21594e-07
Contralateral	Region	VIIIB	R	FAST	Ventral Striatum	L	FAST	0.273	0.004959	0.3193	0.05328	2.078e-09	5.13266e-07
Vermis	Region	CRUS II	V	FAST	Brain Stem	NotLat	FAST	0.1759	0.0051	0.2866	0.048	2.4443e-09	6.03742e-07
Vermis	Region	X	V	FAST	Putamen	L	FAST	0.1943	0.0056	0.3215	0.0544	3.3452e-09	8.26264e-07
Contralateral	Region	V	L	FAST	Putamen	R	FAST	0.2429	0.00528	0.3277	0.05546	3.443e-09	8.50421e-07
Vermis	Region	IX	V	FAST	Putamen	R	FAST	0.2938	0.006085	0.3653	0.06206	3.927e-09	9.69969e-07
Vermis	Region	VIIB	V	FAST	Ventral Striatum	L	FAST	0.2198	0.005564	0.2919	0.05008	5.565e-09	1.37455e-06
Ipsilateral	Region	VIIIA	R	FAST	Ventral Striatum	R	FAST	0.262	0.005296	0.2616	0.04499	6.064e-09	1.49781e-06
-	Region	V	R	FAST	Brain Stem	NotLat	FAST	0.2228	0.005711	0.3089	0.05327	6.691e-09	1.65268e-06
Contralateral	Region	VI	R	FAST	Ventral Striatum	L	FAST	0.2602	0.0055	0.3038	0.0526	7.8146e-09	1.93021e-06
-	Region	VI	R	FAST	Brain Stem	NotLat	FAST	0.2289	0.0055	0.2872	0.0498	8.0497e-09	1.98828e-06
Contralateral	Region	VIIIB	L	FAST	Ventral Striatum	R	FAST	0.283	0.004848	0.3011	0.05228	8.471e-09	2.09234e-06
Ipsilateral	Region	VIIIA	L	FAST	Ventral Striatum	L	FAST	0.269	0.005289	0.276	0.04809	9.433e-09	2.32995e-06
Vermis	Region	VIIIB	V	FAST	Ventral Striatum	R	FAST	0.2293	0.005529	0.2571	0.04598	2.259e-08	5.57973e-06
Ipsilateral	Region	VIIIB	R	FAST	Ventral Striatum	R	FAST	0.2782	0.004789	0.2876	0.05204	3.269e-08	8.07443e-06
Vermis	Region	VIIIA	V	FAST	Putamen	L	FAST	0.1992	0.005651	0.267	0.04859	3.915e-08	9.67005e-06
Contralateral	Region	VI	L	FAST	Ventral Striatum	R	FAST	0.2693	0.0052	0.279	0.051	4.4345e-08	1.09532e-05
Contralateral	Global	WHITE-MATTER	R	aseg	Putamen	L	FAST	0.1679	0.0059	0.2838	0.0519	4.66e-08	1.15102e-05
Vermis	Region	VIIB	V	FAST	Putamen	L	FAST	0.1755	0.005464	0.2684	0.04933	5.299e-08	1.30885e-05
Ipsilateral	Region	I-IV	L	FAST	Hippocampus	L	FAST	0.2054	0.005485	0.2497	0.0461	6.088e-08	1.50374e-05
Contralateral	Region	I-IV	L	FAST	Putamen	R	FAST	0.2198	0.005718	0.3265	0.06063	7.28e-08	1.79816e-05
Contralateral	Region	VIIIA	R	FAST	Ventral Striatum	L	FAST	0.2548	0.005459	0.2701	0.05052	8.995e-08	2.22176e-05
Bilateral	Global	TOTAL CEREBELLAR VOLUME	Bilateral	-	Brain Stem	NotLat	FAST	0.1814	0.006527	0.2784	0.05247	1.116e-07	2.75652e-05
Vermis	Region	VIIB	V	FAST	Putamen	R	FAST	0.1706	0.005622	0.2562	0.04883	1.54e-07	3.8038e-05
Bilateral	Global	TOTAL CEREBELLAR VOLUME	Bilateral	-	Putamen	L	FAST	0.197	0.007057	0.2777	0.053	1.606e-07	3.96682e-05
Contralateral	Region	VIIIA	L	FAST	Ventral Striatum	R	FAST	0.2636	0.005209	0.2416	0.04648	2.015e-07	4.97705e-05
Vermis	Region	VIIB	V	FAST	Ventral Striatum	R	FAST	0.2122	0.00562	0.2497	0.04829	2.34e-07	5.7798e-05
Ipsilateral	Region	VI	R	FAST	Ventral Striatum	R	FAST	0.2672	0.0056	0.2821	0.0547	2.4485e-07	6.0478e-05
Vermis	Region	VIIIA	V	FAST	Putamen	R	FAST	0.203	0.005832	0.2545	0.04938	2.535e-07	6.26145e-05
Contralateral	Region	IX	R	FAST	Putamen	L	FAST	0.2564	0.005646	0.2871	0.0558	2.685e-07	6.63195e-05
Ipsilateral	Region	VI	L	FAST	Putamen	L	FAST	0.2509	0.0061	0.2877	0.0565	3.5619e-07	8.79789e-05
Vermis	Region	VI	V	FAST	Brain Stem	NotLat	FAST	0.2048	0.0053	0.2596	0.0512	3.9875e-07	9.84913e-05
Ipsilateral	Region	VIIIA	L	FAST	Putamen	L	FAST	0.2102	0.006137	0.2839	0.05637	4.748e-07	0.000117276
Ipsilateral	Region	IX	L	FAST	Putamen	L	FAST	0.2567	0.006002	0.2842	0.05667	5.316e-07	0.000131305
Contralateral	Region	VI	R	FAST	Putamen	L	FAST	0.2295	0.0057	0.2764	0.0553	5.72e-07	0.000141284
Contralateral	Region	I-IV	R	FAST	Hippocampus	L	FAST	0.1771	0.005285	0.222	0.04452	6.149e-07	0.00015188
Ipsilateral	Region	VIIIB	L	FAST	Putamen	L	FAST	0.2336	0.005941	0.2975	0.06012	7.473e-07	0.000184583
-	Region	VIIIA	L	FAST	Brain Stem	NotLat	FAST	0.2571	0.005737	0.2946	0.05959	7.667e-07	0.000189375
Vermis	Region	IX	V	FAST	Brain Stem	NotLat	FAST	0.2274	0.006306	0.2774	0.05639	8.688e-07	0.000214594
-	Region	VIIIB	L	FAST	Brain Stem	NotLat	FAST	0.2592	0.005626	0.2874	0.05918	1.194e-06	0.000294918
Ipsilateral	Global	WHITE-MATTER	R	aseg	Putamen	R	FAST	0.1753	0.0055	0.255	0.0528	1.3792e-06	0.000340662
Vermis	Region	VIIIB	V	FAST	Putamen	L	FAST	0.1709	0.005331	0.2262	0.04692	1.43e-06	0.00035321
Ipsilateral	Global	WHITE-MATTER	L	aseg	Putamen	L	FAST	0.1905	0.0058	0.2506	0.0523	1.6539e-06	0.000408513
Contralateral	Region	VIIIB	R	FAST	Putamen	L	FAST	0.2192	0.00532	0.2872	0.06032	1.922e-06	0.000474734
-	Region	VIIIB	R	FAST	Brain Stem	NotLat	FAST	0.237	0.005732	0.278	0.05896	2.421e-06	0.000597987
-	Region	VIIIA	R	FAST	Brain Stem	NotLat	FAST	0.2326	0.005837	0.2851	0.06162	3.703e-06	0.000914641
Ipsilateral	Region	VIIIB	R	FAST	Putamen	R	FAST	0.2503	0.005357	0.2845	0.06151	3.746e-06	0.000925262
Contralateral	Region	VIIIA	R	FAST	Putamen	L	FAST	0.1903	0.006688	0.2826	0.06113	3.799e-06	0.000938353
Contralateral	Region	VIIIB	L	FAST	Putamen	R	FAST	0.2448	0.006157	0.2883	0.06345	5.517e-06	0.0013627
Contralateral	Region	IX	L	FAST	Putamen	R	FAST	0.2677	0.00596	0.2651	0.0586	6.083e-06	0.0015025
Bilateral	Global	TOTAL CEREBELLAR VOLUME	Bilateral	FAST	Ventral Striatum	L	FAST	0.2041	0.00679	0.2481	0.05487	6.108e-06	0.00150868
Vermis	Region	VI	V	FAST	Ventral Striatum	L	FAST	0.1977	0.0056	0.2341	0.0519	6.5088e-06	0.00160767
Ipsilateral	Region	IX	R	FAST	Putamen	R	FAST	0.2677	0.005655	0.2624	0.05839	6.984e-06	0.00172505
Contralateral	Region	VIIIA	L	FAST	Putamen	R	FAST	0.2161	0.006367	0.2652	0.05919	7.468e-06	0.0018446
Ipsilateral	Region	VIIIA	R	FAST	Putamen	R	FAST	0.2258	0.006707	0.2753	0.06248	1.056e-05	0.00260832
Ipsilateral	Region	I-IV	R	FAST	Hippocampus	R	FAST	0.1869	0.005743	0.2142	0.04893	1.196e-05	0.00295412
Vermis	Region	VI	V	FAST	Putamen	L	FAST	0.1453	0.0056	0.2294	0.0525	1.2252e-05	0.00302624
Vermis	Region	VIIIB	V	FAST	Putamen	R	FAST	0.1782	0.005333	0.2095	0.04842	1.515e-05	0.00374205
Vermis	Region	X	V	FAST	Caudate	L	FAST	0.1146	0.0052	0.2379	0.0551	1.6033e-05	0.00396015
Bilateral	Global	TOTAL CEREBELLAR VOLUME	Bilateral	FAST	Ventral Striatum	R	FAST	0.2065	0.006712	0.229	0.05326	1.713e-05	0.00423111
Bilateral	Global	TOTAL CEREBELLAR VOLUME	Bilateral	-	Putamen	R	FAST	0.2012	0.007074	0.2436	0.05667	1.726e-05	0.00426322
Contralateral	Region	I-IV	L	FAST	Hippocampus	R	FAST	0.1639	0.005987	0.2336	0.05512	2.258e-05	0.00557726
Ipsilateral	Region	I-IV	R	FAST	Caudate	R	FAST	0.08164	0.004737	0.2109	0.04978	2.262e-05	0.00558714
Contralateral	Region	I-IV	R	FAST	Caudate	L	FAST	0.08689	0.004854	0.2112	0.05013	2.525e-05	0.00623675
Contralateral	Region	V	L	FAST	Hippocampus	R	FAST	0.1511	0.005195	0.1965	0.04714	3.07e-05	0.0075829
Ipsilateral	Region	VI	R	FAST	Putamen	R	FAST	0.2416	0.0053	0.2296	0.0552	3.1698e-05	0.00782941
Contralateral	Global	WHITE-MATTER	L	aseg	Putamen	R	FAST	0.2011	0.0057	0.2235	0.0541	3.6206e-05	0.00894288
Vermis	Region	VI	V	FAST	Putamen	R	FAST	0.1549	0.0058	0.2203	0.0534	3.6797e-05	0.00908886
Ipsilateral	Region	V	L	FAST	Hippocampus	L	FAST	0.1758	0.005161	0.1833	0.04479	4.259e-05	0.0105197
Contralateral	Region	VI	L	FAST	Putamen	R	FAST	0.2394	0.0059	0.2336	0.0574	4.6365e-05	0.0114522
-	Region	VIIB	L	FAST	Brain Stem	NotLat	FAST	0.2159	0.005431	0.2321	0.05921	8.868e-05	0.021904
Ipsilateral	Region	I-IV	R	FAST	Pallidum	R	FAST	0.05447	0.0048	0.2128	0.05455	9.593e-05	0.0236947
Vermis	Region	X	V	FAST	Caudate	R	FAST	0.1109	0.0049	0.2119	0.0547	0.0001	0.0247
Ipsilateral	Region	X	L	FAST	Ventral Striatum	L	FAST	0.1216	0.0058	0.2138	0.055	0.0001	0.0247
Ipsilateral	Region	V	R	FAST	Hippocampus	R	FAST	0.1438	0.005546	0.1962	0.05051	0.0001025	0.0253175
Ipsilateral	Region	I-IV	L	FAST	Caudate	L	FAST	0.09219	0.005229	0.2036	0.05262	0.0001089	0.0268983
Contralateral	Region	I-IV	L	FAST	Caudate	R	FAST	0.0806	0.005099	0.1988	0.05219	0.0001388	0.0342836
-	Region	CRUS I	L	FAST	Brain Stem	NotLat	FAST	0.2029	0.0054	0.1769	0.0475	0.0002	0.0494
Contralateral	Region	I-IV	R	FAST	Pallidum	L	FAST	0.08166	0.00486	0.2126	0.05717	0.0002004	0.0494988
Ipsilateral	Region	VIIB	L	FAST	Ventral Striatum	L	FAST	0.1769	0.005129	0.1656	0.04605	0.0003237	0.0799539
Ipsilateral	Global	WHITE-MATTER	L	aseg	Hippocampus	L	FAST	0.1342	0.0055	0.1709	0.0486	0.0004	0.0988
Vermis	Region	VI	V	FAST	Ventral Striatum	R	FAST	0.1984	0.0057	0.1881	0.0529	0.0004	0.0988
Vermis	Region	X	V	FAST	Hippocampus	L	FAST	0.1625	0.0052	0.1808	0.0525	0.0006	0.1482
-	Region	VIIB	R	FAST	Brain Stem	NotLat	FAST	0.192	0.005501	0.1998	0.05881	0.0006781	0.167491
-	Region	CRUS II	L	FAST	Brain Stem	NotLat	FAST	0.1868	0.0052	0.2007	0.0595	0.0007	0.1729
Ipsilateral	Region	VIIB	L	FAST	Putamen	L	FAST	0.1334	0.006547	0.2016	0.05949	0.0007038	0.173839
Contralateral	Region	V	R	FAST	Hippocampus	L	FAST	0.1417	0.005511	0.1652	0.04885	0.0007208	0.178038
Ipsilateral	Region	V	L	FAST	Caudate	L	FAST	0.06789	0.005402	0.1894	0.05603	0.0007234	0.17868
Contralateral	Global	WHITE-MATTER	R	aseg	Hippocampus	L	FAST	0.1359	0.0056	0.1741	0.053	0.001	0.247
Vermis	Region	X	V	FAST	Thalamus	L	FAST	0.1037	0.0046	0.1535	0.0477	0.0013	0.3211
Ipsilateral	Region	CRUS II	L	FAST	Ventral Striatum	L	FAST	0.1349	0.005	0.1424	0.0442	0.0013	0.3211
-	Region	CRUS II	R	FAST	Brain Stem	NotLat	FAST	0.1879	0.0055	0.2007	0.0629	0.0014	0.3458
Ipsilateral	Global	WHITE-MATTER	R	aseg	Hippocampus	R	FAST	0.1308	0.0058	0.1745	0.0551	0.0015	0.3705
Vermis	Region	X	V	FAST	Hippocampus	R	FAST	0.1439	0.0052	0.174	0.0555	0.0017	0.4199
Contralateral	Global	WHITE-MATTER	L	aseg	Hippocampus	R	FAST	0.1301	0.0056	0.1564	0.0512	0.0022	0.5434
Contralateral	Region	VIIB	L	FAST	Ventral Striatum	R	FAST	0.1798	0.005096	0.1303	0.04269	0.002277	0.562419
Vermis	Region	CRUS I	V	FAST	Brain Stem	NotLat	FAST	0.0486	0.0042	0.2385	0.0781	0.0023	0.5681
Contralateral	Region	VIIB	L	FAST	Putamen	R	FAST	0.1367	0.006755	0.1879	0.06275	0.002744	0.677768
Ipsilateral	Region	VIIB	R	FAST	Ventral Striatum	R	FAST	0.1697	0.005173	0.125	0.0423	0.003128	0.772616
Contralateral	Region	VIIB	R	FAST	Putamen	L	FAST	0.1186	0.00679	0.1807	0.06116	0.003135	0.774345
Contralateral	Region	CRUS II	R	FAST	Ventral Striatum	L	FAST	0.1203	0.0049	0.1273	0.0432	0.0032	0.7904
Contralateral	Region	X	R	FAST	Ventral Striatum	L	FAST	0.0973	0.0053	0.1651	0.056	0.0032	0.7904
Ipsilateral	Region	I-IV	R	FAST	Thalamus	R	FAST	0.1166	0.005246	0.141	0.04797	0.003284	0.811148
Contralateral	Region	V	L	FAST	Caudate	R	FAST	0.06284	0.005206	0.1592	0.05519	0.003918	0.967746
-	Global	CORTEX	L	aseg	Brain Stem	NotLat	FAST	0.1653	0.0057	0.096	0.0542	0.0762	1
-	Global	CORTEX	R	aseg	Brain Stem	NotLat	FAST	0.1635	0.0057	0.0581	0.056	0.2996	1
-	Region	CRUS I	R	FAST	Brain Stem	NotLat	FAST	0.2068	0.0053	0.1215	0.0484	0.012	1
Ipsilateral	Global	CORTEX	L	aseg	Caudate	L	FAST	0.067	0.006	0.0732	0.057	0.1987	1
Contralateral	Global	CORTEX	L	aseg	Caudate	R	FAST	0.0722	0.0059	0.0345	0.0564	0.5403	1
Ipsilateral	Global	WHITE-MATTER	L	aseg	Caudate	L	FAST	0.1011	0.0053	0.1435	0.0559	0.0102	1
Contralateral	Global	WHITE-MATTER	L	aseg	Caudate	R	FAST	0.0915	0.0053	0.1015	0.0568	0.0739	1
Contralateral	Global	CORTEX	R	aseg	Caudate	L	FAST	0.0702	0.0059	0.0569	0.0581	0.3275	1
Ipsilateral	Global	CORTEX	R	aseg	Caudate	R	FAST	0.0768	0.006	0.0232	0.0583	0.6903	1
Contralateral	Global	WHITE-MATTER	R	aseg	Caudate	L	FAST	0.108	0.0054	0.159	0.0562	0.0047	1
Ipsilateral	Global	WHITE-MATTER	R	aseg	Caudate	R	FAST	0.1024	0.0055	0.1268	0.0574	0.0271	1
Ipsilateral	Region	CRUS I	L	FAST	Caudate	L	FAST	0.0449	0.0053	0.0079	0.0514	0.8772	1
Contralateral	Region	CRUS I	L	FAST	Caudate	R	FAST	0.0347	0.0052	0.0101	0.052	0.8463	1
Ipsilateral	Region	CRUS II	L	FAST	Caudate	L	FAST	0.0604	0.0062	0.082	0.0625	0.1896	1
Contralateral	Region	CRUS II	L	FAST	Caudate	R	FAST	0.0626	0.006	0.0459	0.061	0.452	1
Ipsilateral	Region	IX	L	FAST	Caudate	L	FAST	0.09819	0.005365	0.03312	0.04824	0.4924	1
Contralateral	Region	IX	L	FAST	Caudate	R	FAST	0.09552	0.005231	0.005525	0.04948	0.9111	1
Ipsilateral	Region	VI	L	FAST	Caudate	L	FAST	0.0823	0.0058	0.083	0.0597	0.1643	1
Contralateral	Region	VI	L	FAST	Caudate	R	FAST	0.0784	0.0055	0.0554	0.0581	0.3399	1
Ipsilateral	Region	VIIB	L	FAST	Caudate	L	FAST	0.05522	0.006117	0.05413	0.06231	0.385	1
Contralateral	Region	VIIB	L	FAST	Caudate	R	FAST	0.05391	0.005969	0.03291	0.06206	0.5959	1
Ipsilateral	Region	VIIIA	L	FAST	Caudate	L	FAST	0.07015	0.005817	0.02536	0.05869	0.6657	1
Contralateral	Region	VIIIA	L	FAST	Caudate	R	FAST	0.06758	0.005429	0.006239	0.0588	0.9155	1
Ipsilateral	Region	VIIIB	L	FAST	Caudate	L	FAST	0.0739	0.005609	0.0126	0.05345	0.8137	1
Contralateral	Region	VIIIB	L	FAST	Caudate	R	FAST	0.07223	0.005491	-0.00937	0.05411	0.8625	1
Ipsilateral	Region	X	L	FAST	Caudate	L	FAST	0.0006	0.0056	0.0907	0.0583	0.12	1
Contralateral	Region	X	L	FAST	Caudate	R	FAST	-0.0105	0.0056	0.0606	0.0595	0.3077	1
Contralateral	Region	CRUS I	R	FAST	Caudate	L	FAST	0.0472	0.0051	0.0012	0.0514	0.9813	1
Ipsilateral	Region	CRUS I	R	FAST	Caudate	R	FAST	0.0471	0.0052	0.0065	0.0529	0.9019	1
Contralateral	Region	CRUS II	R	FAST	Caudate	L	FAST	0.0629	0.0061	0.0733	0.0609	0.2288	1
Ipsilateral	Region	CRUS II	R	FAST	Caudate	R	FAST	0.0683	0.0063	0.0256	0.0613	0.6762	1
Contralateral	Region	IX	R	FAST	Caudate	L	FAST	0.08926	0.005057	0.04071	0.04914	0.4075	1
Ipsilateral	Region	IX	R	FAST	Caudate	R	FAST	0.08632	0.004957	0.01595	0.05044	0.7519	1
Contralateral	Region	V	R	FAST	Caudate	L	FAST	0.07018	0.005139	0.1475	0.05571	0.008099	1
Ipsilateral	Region	V	R	FAST	Caudate	R	FAST	0.06859	0.005072	0.1357	0.05387	0.01174	1
Contralateral	Region	VI	R	FAST	Caudate	L	FAST	0.079	0.0058	0.0757	0.0629	0.2289	1
Ipsilateral	Region	VI	R	FAST	Caudate	R	FAST	0.0844	0.0053	0.0581	0.0608	0.3393	1
Contralateral	Region	VIIB	R	FAST	Caudate	L	FAST	0.06668	0.005948	0.03998	0.05956	0.5021	1
Ipsilateral	Region	VIIB	R	FAST	Caudate	R	FAST	0.07057	0.005832	0.007254	0.05939	0.9028	1
Contralateral	Region	VIIIA	R	FAST	Caudate	L	FAST	0.07266	0.005826	0.04239	0.05769	0.4625	1
Ipsilateral	Region	VIIIA	R	FAST	Caudate	R	FAST	0.07362	0.005478	0.02826	0.05848	0.6289	1
Contralateral	Region	VIIIB	R	FAST	Caudate	L	FAST	0.07164	0.005344	0.01572	0.05409	0.7714	1
Ipsilateral	Region	VIIIB	R	FAST	Caudate	R	FAST	0.06803	0.005038	0.006095	0.05594	0.9132	1
Contralateral	Region	X	R	FAST	Caudate	L	FAST	-0.0063	0.0054	0.0024	0.0569	0.9658	1
Ipsilateral	Region	X	R	FAST	Caudate	R	FAST	-0.0114	0.0057	-0.0182	0.0602	0.7623	1
Vermis	Region	CRUS I	V	FAST	Caudate	L	FAST	0.0015	0.0053	0.0583	0.0856	0.4962	1
Vermis	Region	CRUS I	V	FAST	Caudate	R	FAST	0.005	0.005	0.0254	0.0848	0.7646	1
Vermis	Region	CRUS II	V	FAST	Caudate	L	FAST	0.0145	0.0049	0.029	0.0521	0.5782	1
Vermis	Region	CRUS II	V	FAST	Caudate	R	FAST	0.0106	0.0049	0.0124	0.0505	0.8059	1
Vermis	Region	IX	V	FAST	Caudate	L	FAST	0.117	0.005487	0.1121	0.05276	0.03364	1
Vermis	Region	IX	V	FAST	Caudate	R	FAST	0.1148	0.005334	0.09552	0.05448	0.07956	1
Vermis	Region	VI	V	FAST	Caudate	L	FAST	0.0154	0.005	-0.018	0.0529	0.7334	1
Vermis	Region	VI	V	FAST	Caudate	R	FAST	0.0096	0.0048	-0.0326	0.052	0.5309	1
Vermis	Region	VIIB	V	FAST	Caudate	L	FAST	0.04261	0.005335	0.05695	0.05508	0.3012	1
Vermis	Region	VIIB	V	FAST	Caudate	R	FAST	0.03507	0.005343	0.02824	0.05487	0.6068	1
Vermis	Region	VIIIA	V	FAST	Caudate	L	FAST	0.06436	0.004905	0.06857	0.04966	0.1673	1
Vermis	Region	VIIIA	V	FAST	Caudate	R	FAST	0.05627	0.004934	0.03719	0.04968	0.4541	1
Vermis	Region	VIIIB	V	FAST	Caudate	L	FAST	0.05569	0.005061	0.06887	0.04549	0.1301	1
Vermis	Region	VIIIB	V	FAST	Caudate	R	FAST	0.05311	0.005071	0.03394	0.04602	0.4609	1
Bilateral	Global	TOTAL CEREBELLAR VOLUME	Bilateral	-	Caudate	L	FAST	0.04748	0.006528	0.03702	0.06107	0.5444	1
Bilateral	Global	TOTAL CEREBELLAR VOLUME	Bilateral	-	Caudate	R	FAST	0.04217	0.006585	0.03557	0.0616	0.5637	1
Ipsilateral	Global	CORTEX	L	aseg	Hippocampus	L	FAST	0.0963	0.006	0.0133	0.0581	0.8191	1
Contralateral	Global	CORTEX	L	aseg	Hippocampus	R	FAST	0.0962	0.0065	0.0042	0.0627	0.9464	1
Contralateral	Global	CORTEX	R	aseg	Hippocampus	L	FAST	0.1076	0.0059	-0.0178	0.0601	0.7672	1
Ipsilateral	Global	CORTEX	R	aseg	Hippocampus	R	FAST	0.1092	0.0066	-0.0184	0.0655	0.7791	1
Ipsilateral	Region	CRUS I	L	FAST	Hippocampus	L	FAST	0.0935	0.005	-0.0413	0.0474	0.383	1
Contralateral	Region	CRUS I	L	FAST	Hippocampus	R	FAST	0.0942	0.0056	-0.0293	0.0473	0.5357	1
Ipsilateral	Region	CRUS II	L	FAST	Hippocampus	L	FAST	0.1358	0.0063	0.0749	0.0696	0.2817	1
Contralateral	Region	CRUS II	L	FAST	Hippocampus	R	FAST	0.1253	0.0069	0.0244	0.0748	0.7439	1
Ipsilateral	Region	IX	L	FAST	Hippocampus	L	FAST	0.1391	0.005721	0.03818	0.05586	0.4943	1
Contralateral	Region	IX	L	FAST	Hippocampus	R	FAST	0.1334	0.006021	0.01423	0.06113	0.816	1
Ipsilateral	Region	VI	L	FAST	Hippocampus	L	FAST	0.1248	0.0052	0.0435	0.0526	0.4081	1
Contralateral	Region	VI	L	FAST	Hippocampus	R	FAST	0.1119	0.0055	0.0963	0.0557	0.0837	1
Ipsilateral	Region	VIIB	L	FAST	Hippocampus	L	FAST	0.152	0.006221	0.08829	0.06911	0.2014	1
Contralateral	Region	VIIB	L	FAST	Hippocampus	R	FAST	0.1353	0.006646	0.06777	0.077	0.3788	1
Ipsilateral	Region	VIIIA	L	FAST	Hippocampus	L	FAST	0.1722	0.006148	0.06032	0.06569	0.3585	1
Contralateral	Region	VIIIA	L	FAST	Hippocampus	R	FAST	0.154	0.006575	0.07001	0.07427	0.3459	1
Ipsilateral	Region	VIIIB	L	FAST	Hippocampus	L	FAST	0.1329	0.00597	-0.02998	0.06427	0.6409	1
Contralateral	Region	VIIIB	L	FAST	Hippocampus	R	FAST	0.1217	0.006505	-0.01338	0.07174	0.852	1
Ipsilateral	Region	X	L	FAST	Hippocampus	L	FAST	0.1556	0.0057	0.1171	0.0497	0.0185	1
Contralateral	Region	X	L	FAST	Hippocampus	R	FAST	0.1485	0.006	0.1424	0.0516	0.0058	1
Contralateral	Region	CRUS I	R	FAST	Hippocampus	L	FAST	0.1016	0.0057	-0.0626	0.0517	0.2253	1
Ipsilateral	Region	CRUS I	R	FAST	Hippocampus	R	FAST	0.1131	0.0059	-0.0383	0.0497	0.4405	1
Contralateral	Region	CRUS II	R	FAST	Hippocampus	L	FAST	0.1381	0.0068	0.0719	0.078	0.3568	1
Ipsilateral	Region	CRUS II	R	FAST	Hippocampus	R	FAST	0.1284	0.0075	0.0295	0.0847	0.7281	1
Contralateral	Region	IX	R	FAST	Hippocampus	L	FAST	0.1311	0.005578	0.04524	0.05698	0.4272	1
Ipsilateral	Region	IX	R	FAST	Hippocampus	R	FAST	0.1242	0.006068	0.01294	0.06256	0.8362	1
Contralateral	Region	VI	R	FAST	Hippocampus	L	FAST	0.1168	0.005	0.0452	0.0492	0.3586	1
Ipsilateral	Region	VI	R	FAST	Hippocampus	R	FAST	0.1093	0.0052	0.0995	0.0505	0.0488	1
Contralateral	Region	VIIB	R	FAST	Hippocampus	L	FAST	0.155	0.006705	0.07025	0.07407	0.3429	1
Ipsilateral	Region	VIIB	R	FAST	Hippocampus	R	FAST	0.1476	0.007416	0.02927	0.08317	0.7249	1
Contralateral	Region	VIIIA	R	FAST	Hippocampus	L	FAST	0.16	0.006346	0.08807	0.07294	0.2272	1
Ipsilateral	Region	VIIIA	R	FAST	Hippocampus	R	FAST	0.1598	0.006696	0.05918	0.08098	0.4649	1
Contralateral	Region	VIIIB	R	FAST	Hippocampus	L	FAST	0.1074	0.00552	0.01207	0.06134	0.8441	1
Ipsilateral	Region	VIIIB	R	FAST	Hippocampus	R	FAST	0.1162	0.005956	-0.003788	0.06742	0.9552	1
Contralateral	Region	X	R	FAST	Hippocampus	L	FAST	0.1449	0.0054	0.0899	0.0519	0.0836	1
Ipsilateral	Region	X	R	FAST	Hippocampus	R	FAST	0.1614	0.0057	0.1037	0.0536	0.0532	1
Vermis	Region	CRUS I	V	FAST	Hippocampus	L	FAST	0.0054	0.005	0.0226	0.0742	0.7604	1
Vermis	Region	CRUS I	V	FAST	Hippocampus	R	FAST	0.0123	0.0047	-0.0071	0.0728	0.9226	1
Vermis	Region	CRUS II	V	FAST	Hippocampus	L	FAST	0.1062	0.0052	0.0537	0.053	0.3113	1
Vermis	Region	CRUS II	V	FAST	Hippocampus	R	FAST	0.0946	0.0051	0.1053	0.0539	0.0509	1
Vermis	Region	IX	V	FAST	Hippocampus	L	FAST	0.1378	0.005937	0.08207	0.06506	0.2072	1
Vermis	Region	IX	V	FAST	Hippocampus	R	FAST	0.1329	0.00641	0.05251	0.07253	0.4691	1
Vermis	Region	VI	V	FAST	Hippocampus	L	FAST	0.1041	0.0051	0.0348	0.0554	0.5303	1
Vermis	Region	VI	V	FAST	Hippocampus	R	FAST	0.0942	0.0053	0.094	0.0571	0.0999	1
Vermis	Region	VIIB	V	FAST	Hippocampus	L	FAST	0.1086	0.00514	-0.009365	0.05425	0.8629	1
Vermis	Region	VIIB	V	FAST	Hippocampus	R	FAST	0.09716	0.005806	0.05092	0.0617	0.4092	1
Vermis	Region	VIIIA	V	FAST	Hippocampus	L	FAST	0.1608	0.00523	0.1061	0.05564	0.05654	1
Vermis	Region	VIIIA	V	FAST	Hippocampus	R	FAST	0.1586	0.005663	0.08688	0.06246	0.1642	1
Vermis	Region	VIIIB	V	FAST	Hippocampus	L	FAST	0.1368	0.004876	0.03848	0.04786	0.4214	1
Vermis	Region	VIIIB	V	FAST	Hippocampus	R	FAST	0.1349	0.005171	0.01049	0.04972	0.8329	1
Bilateral	Global	TOTAL CEREBELLAR VOLUME	Bilateral	-	Hippocampus	L	FAST	0.1127	0.007034	-0.006928	0.06246	0.9117	1
Bilateral	Global	TOTAL CEREBELLAR VOLUME	Bilateral	-	Hippocampus	R	FAST	0.1035	0.007338	-0.0151	0.06761	0.8233	1
Ipsilateral	Global	CORTEX	L	aseg	Pallidum	L	FAST	0.0291	0.0056	0.1178	0.0622	0.0584	1
Contralateral	Global	CORTEX	L	aseg	Pallidum	R	FAST	0.0418	0.0054	0.051	0.0548	0.3523	1
Ipsilateral	Global	WHITE-MATTER	L	aseg	Pallidum	L	FAST	0.0405	0.0052	0.085	0.0617	0.1686	1
Contralateral	Global	WHITE-MATTER	L	aseg	Pallidum	R	FAST	0.0345	0.0053	0.0393	0.0584	0.5016	1
Contralateral	Global	CORTEX	R	aseg	Pallidum	L	FAST	0.0307	0.0061	0.0966	0.0654	0.1396	1
Ipsilateral	Global	CORTEX	R	aseg	Pallidum	R	FAST	0.0432	0.0057	0.0132	0.0584	0.8215	1
Contralateral	Global	WHITE-MATTER	R	aseg	Pallidum	L	FAST	0.0414	0.0054	0.1038	0.0646	0.108	1
Ipsilateral	Global	WHITE-MATTER	R	aseg	Pallidum	R	FAST	0.0336	0.0053	0.115	0.0625	0.0659	1
Ipsilateral	Region	CRUS I	L	FAST	Pallidum	L	FAST	0.0003	0.0054	0.0115	0.0561	0.8381	1
Contralateral	Region	CRUS I	L	FAST	Pallidum	R	FAST	0.0023	0.0055	-0.0101	0.0547	0.8531	1
Ipsilateral	Region	CRUS II	L	FAST	Pallidum	L	FAST	0.0128	0.0058	0.0485	0.0752	0.5187	1
Contralateral	Region	CRUS II	L	FAST	Pallidum	R	FAST	0.0108	0.0055	0.0158	0.0665	0.8117	1
Ipsilateral	Region	I-IV	L	FAST	Pallidum	L	FAST	0.07483	0.005263	0.1675	0.06424	0.009133	1
Contralateral	Region	I-IV	L	FAST	Pallidum	R	FAST	0.06622	0.005088	0.136	0.06111	0.02606	1
Ipsilateral	Region	IX	L	FAST	Pallidum	L	FAST	0.07174	0.005697	0.01555	0.06311	0.8054	1
Contralateral	Region	IX	L	FAST	Pallidum	R	FAST	0.06775	0.005327	0.01276	0.05798	0.8258	1
Ipsilateral	Region	V	L	FAST	Pallidum	L	FAST	0.07812	0.00472	0.1328	0.05582	0.01734	1
Contralateral	Region	V	L	FAST	Pallidum	R	FAST	0.06548	0.005216	0.1243	0.05852	0.03366	1
Ipsilateral	Region	VI	L	FAST	Pallidum	L	FAST	0.0675	0.0054	0.0859	0.0597	0.1502	1
Contralateral	Region	VI	L	FAST	Pallidum	R	FAST	0.0535	0.0054	0.0429	0.0604	0.4779	1
Ipsilateral	Region	VIIB	L	FAST	Pallidum	L	FAST	0.01037	0.005928	0.04237	0.07721	0.5832	1
Contralateral	Region	VIIB	L	FAST	Pallidum	R	FAST	-0.004733	0.005314	0.02543	0.06661	0.7026	1
Ipsilateral	Region	VIIIA	L	FAST	Pallidum	L	FAST	0.03264	0.006039	0.09319	0.07456	0.2113	1
Contralateral	Region	VIIIA	L	FAST	Pallidum	R	FAST	0.006859	0.005205	0.08309	0.06201	0.1803	1
Ipsilateral	Region	VIIIB	L	FAST	Pallidum	L	FAST	0.05951	0.005927	0.08992	0.0681	0.1867	1
Contralateral	Region	VIIIB	L	FAST	Pallidum	R	FAST	0.04899	0.005026	0.06659	0.05834	0.2537	1
Ipsilateral	Region	X	L	FAST	Pallidum	L	FAST	-0.0274	0.0054	0.0067	0.0624	0.9143	1
Contralateral	Region	X	L	FAST	Pallidum	R	FAST	-0.0525	0.0054	0.0034	0.0624	0.957	1
Contralateral	Region	CRUS I	R	FAST	Pallidum	L	FAST	0.0075	0.0055	0.0265	0.0576	0.6448	1
Ipsilateral	Region	CRUS I	R	FAST	Pallidum	R	FAST	0.015	0.0057	-0.0195	0.0578	0.7351	1
Contralateral	Region	CRUS II	R	FAST	Pallidum	L	FAST	0.0136	0.0062	0.0451	0.0777	0.5616	1
Ipsilateral	Region	CRUS II	R	FAST	Pallidum	R	FAST	0.0081	0.0056	-0.0052	0.0672	0.9388	1
Contralateral	Region	IX	R	FAST	Pallidum	L	FAST	0.07762	0.005702	0.03681	0.06245	0.5556	1
Ipsilateral	Region	IX	R	FAST	Pallidum	R	FAST	0.05697	0.0051	0.03105	0.0527	0.5557	1
Contralateral	Region	V	R	FAST	Pallidum	L	FAST	0.09028	0.004674	0.1463	0.05578	0.008709	1
Ipsilateral	Region	V	R	FAST	Pallidum	R	FAST	0.07492	0.004776	0.1298	0.05535	0.01899	1
Contralateral	Region	VI	R	FAST	Pallidum	L	FAST	0.0611	0.005	0.0601	0.0592	0.3104	1
Ipsilateral	Region	VI	R	FAST	Pallidum	R	FAST	0.0605	0.0053	-0.0032	0.0623	0.9593	1
Contralateral	Region	VIIB	R	FAST	Pallidum	L	FAST	0.009051	0.006183	0.01842	0.07766	0.8125	1
Ipsilateral	Region	VIIB	R	FAST	Pallidum	R	FAST	0.01978	0.0051	-0.01094	0.06619	0.8687	1
Contralateral	Region	VIIIA	R	FAST	Pallidum	L	FAST	0.0199	0.006057	0.06993	0.07741	0.3663	1
Ipsilateral	Region	VIIIA	R	FAST	Pallidum	R	FAST	0.02555	0.00499	0.02952	0.06395	0.6443	1
Contralateral	Region	VIIIB	R	FAST	Pallidum	L	FAST	0.05954	0.005748	0.08853	0.06622	0.1813	1
Ipsilateral	Region	VIIIB	R	FAST	Pallidum	R	FAST	0.04559	0.004677	0.07403	0.05733	0.1966	1
Contralateral	Region	X	R	FAST	Pallidum	L	FAST	-0.0561	0.0052	-0.0705	0.0634	0.2663	1
Ipsilateral	Region	X	R	FAST	Pallidum	R	FAST	-0.0676	0.0052	-0.0714	0.0658	0.2781	1
Vermis	Region	CRUS I	V	FAST	Pallidum	L	FAST	-0.0127	0.0046	-0.2349	0.0971	0.0156	1
Vermis	Region	CRUS I	V	FAST	Pallidum	R	FAST	-0.0152	0.0046	-0.1189	0.1038	0.252	1
Vermis	Region	CRUS II	V	FAST	Pallidum	L	FAST	0.0093	0.0045	-0.0529	0.0611	0.3861	1
Vermis	Region	CRUS II	V	FAST	Pallidum	R	FAST	-0.0034	0.005	-0.0995	0.0644	0.122	1
Vermis	Region	IX	V	FAST	Pallidum	L	FAST	0.08769	0.006257	0.1675	0.06647	0.01172	1
Vermis	Region	IX	V	FAST	Pallidum	R	FAST	0.07571	0.005566	0.1276	0.05557	0.02167	1
Vermis	Region	VI	V	FAST	Pallidum	L	FAST	0.0216	0.005	0.1006	0.0615	0.1017	1
Vermis	Region	VI	V	FAST	Pallidum	R	FAST	0.0037	0.0052	-0.002	0.0596	0.9731	1
Vermis	Region	VIIB	V	FAST	Pallidum	L	FAST	0.0321	0.005365	0.04759	0.06285	0.4489	1
Vermis	Region	VIIB	V	FAST	Pallidum	R	FAST	0.02253	0.005086	-0.01018	0.05985	0.8649	1
Vermis	Region	VIIIA	V	FAST	Pallidum	L	FAST	0.03842	0.005773	0.03099	0.06179	0.6159	1
Vermis	Region	VIIIA	V	FAST	Pallidum	R	FAST	0.02806	0.005645	-0.008545	0.05892	0.8847	1
Vermis	Region	VIIIB	V	FAST	Pallidum	L	FAST	0.03752	0.005737	0.08399	0.05741	0.1435	1
Vermis	Region	VIIIB	V	FAST	Pallidum	R	FAST	0.02669	0.005506	0.06558	0.05609	0.2423	1
Vermis	Region	X	V	FAST	Pallidum	L	FAST	0.0527	0.005	0.1432	0.0596	0.0163	1
Vermis	Region	X	V	FAST	Pallidum	R	FAST	0.0439	0.0052	0.1126	0.0584	0.0538	1
Bilateral	Global	TOTAL CEREBELLAR VOLUME	Bilateral	-	Pallidum	L	FAST	0.05398	0.006669	0.09156	0.07	0.1909	1
Bilateral	Global	TOTAL CEREBELLAR VOLUME	Bilateral	-	Pallidum	R	FAST	0.0591	0.006455	0.02414	0.06542	0.7122	1
Ipsilateral	Global	CORTEX	L	aseg	Putamen	L	FAST	0.0705	0.0064	0.1426	0.0596	0.0167	1
Contralateral	Global	CORTEX	L	aseg	Putamen	R	FAST	0.0905	0.0064	0.1267	0.0608	0.0372	1
Contralateral	Global	CORTEX	R	aseg	Putamen	L	FAST	0.0812	0.0061	0.1129	0.0618	0.0676	1
Ipsilateral	Global	CORTEX	R	aseg	Putamen	R	FAST	0.1029	0.0062	0.0991	0.0634	0.1181	1
Ipsilateral	Region	CRUS I	L	FAST	Putamen	L	FAST	0.0881	0.0056	0.0557	0.0496	0.261	1
Contralateral	Region	CRUS I	L	FAST	Putamen	R	FAST	0.0843	0.0054	0.0292	0.052	0.5742	1
Ipsilateral	Region	CRUS II	L	FAST	Putamen	L	FAST	0.1017	0.0067	0.1619	0.0614	0.0084	1
Contralateral	Region	CRUS II	L	FAST	Putamen	R	FAST	0.1088	0.0069	0.1528	0.0644	0.0176	1
Ipsilateral	Region	X	L	FAST	Putamen	L	FAST	0.0463	0.0056	0.1331	0.0612	0.0297	1
Contralateral	Region	X	L	FAST	Putamen	R	FAST	0.0419	0.0057	0.1231	0.0616	0.0457	1
Contralateral	Region	CRUS I	R	FAST	Putamen	L	FAST	0.0955	0.0055	0.0771	0.0495	0.1199	1
Ipsilateral	Region	CRUS I	R	FAST	Putamen	R	FAST	0.1011	0.0053	0.0514	0.0517	0.3204	1
Contralateral	Region	CRUS II	R	FAST	Putamen	L	FAST	0.0894	0.007	0.1499	0.0647	0.0206	1
Ipsilateral	Region	CRUS II	R	FAST	Putamen	R	FAST	0.0965	0.0071	0.1262	0.0699	0.0711	1
Ipsilateral	Region	VIIB	R	FAST	Putamen	R	FAST	0.1428	0.006923	0.161	0.06596	0.01466	1
Contralateral	Region	X	R	FAST	Putamen	L	FAST	0.0232	0.0049	0.0454	0.0564	0.4214	1
Ipsilateral	Region	X	R	FAST	Putamen	R	FAST	0.0282	0.0051	0.0549	0.0569	0.3343	1
Vermis	Region	CRUS I	V	FAST	Putamen	L	FAST	-0.0087	0.0047	-0.0714	0.0744	0.3366	1
Vermis	Region	CRUS I	V	FAST	Putamen	R	FAST	-0.0007	0.0046	-0.0248	0.0737	0.7365	1
Vermis	Region	CRUS II	V	FAST	Putamen	L	FAST	0.084	0.0054	0.076	0.0553	0.1692	1
Vermis	Region	CRUS II	V	FAST	Putamen	R	FAST	0.0879	0.0058	0.06	0.054	0.2666	1
Ipsilateral	Global	CORTEX	L	aseg	Thalamus	L	FAST	0.0504	0.0056	0.0359	0.0472	0.4465	1
Contralateral	Global	CORTEX	L	aseg	Thalamus	R	FAST	0.0451	0.0053	0.0557	0.0456	0.2219	1
Ipsilateral	Global	WHITE-MATTER	L	aseg	Thalamus	L	FAST	0.069	0.0052	0.02	0.0486	0.6805	1
Contralateral	Global	WHITE-MATTER	L	aseg	Thalamus	R	FAST	0.0487	0.0052	-0.0111	0.0472	0.814	1
Contralateral	Global	CORTEX	R	aseg	Thalamus	L	FAST	0.0573	0.0056	-0.0178	0.0486	0.7145	1
Ipsilateral	Global	CORTEX	R	aseg	Thalamus	R	FAST	0.052	0.0054	0.0048	0.047	0.9179	1
Contralateral	Global	WHITE-MATTER	R	aseg	Thalamus	L	FAST	0.0596	0.0052	0.0603	0.0509	0.2361	1
Ipsilateral	Global	WHITE-MATTER	R	aseg	Thalamus	R	FAST	0.0408	0.0052	0.0381	0.0503	0.4487	1
Ipsilateral	Region	CRUS I	L	FAST	Thalamus	L	FAST	0.0505	0.0051	-0.0806	0.0461	0.0804	1
Contralateral	Region	CRUS I	L	FAST	Thalamus	R	FAST	0.0349	0.0051	-0.0389	0.0461	0.3993	1
Ipsilateral	Region	CRUS II	L	FAST	Thalamus	L	FAST	0.0605	0.006	0.1047	0.0539	0.0521	1
Contralateral	Region	CRUS II	L	FAST	Thalamus	R	FAST	0.0574	0.0059	0.1089	0.0518	0.0356	1
Ipsilateral	Region	I-IV	L	FAST	Thalamus	L	FAST	0.1313	0.005635	0.1131	0.0561	0.04382	1
Contralateral	Region	I-IV	L	FAST	Thalamus	R	FAST	0.1299	0.005256	0.1181	0.0504	0.01908	1
Ipsilateral	Region	IX	L	FAST	Thalamus	L	FAST	0.1087	0.005834	0.06653	0.05295	0.2089	1
Contralateral	Region	IX	L	FAST	Thalamus	R	FAST	0.08864	0.005328	0.06773	0.04733	0.1524	1
Ipsilateral	Region	V	L	FAST	Thalamus	L	FAST	0.1083	0.005728	0.1286	0.05256	0.0144	1
Contralateral	Region	V	L	FAST	Thalamus	R	FAST	0.103	0.005381	0.1363	0.04854	0.004981	1
Ipsilateral	Region	VI	L	FAST	Thalamus	L	FAST	0.0769	0.0056	0.0286	0.0491	0.5598	1
Contralateral	Region	VI	L	FAST	Thalamus	R	FAST	0.0677	0.0055	0.0499	0.049	0.3088	1
Ipsilateral	Region	VIIB	L	FAST	Thalamus	L	FAST	0.06463	0.006141	0.07118	0.05524	0.1976	1
Contralateral	Region	VIIB	L	FAST	Thalamus	R	FAST	0.04349	0.006032	0.09161	0.0538	0.08858	1
Ipsilateral	Region	VIIIA	L	FAST	Thalamus	L	FAST	0.08474	0.005859	0.07232	0.05615	0.1977	1
Contralateral	Region	VIIIA	L	FAST	Thalamus	R	FAST	0.05649	0.005688	0.08681	0.05296	0.1012	1
Ipsilateral	Region	VIIIB	L	FAST	Thalamus	L	FAST	0.08774	0.005732	0.05323	0.05727	0.3527	1
Contralateral	Region	VIIIB	L	FAST	Thalamus	R	FAST	0.06229	0.005392	0.05756	0.05249	0.2729	1
Ipsilateral	Region	X	L	FAST	Thalamus	L	FAST	0.0746	0.0052	0.0459	0.0555	0.4089	1
Contralateral	Region	X	L	FAST	Thalamus	R	FAST	0.0464	0.0052	0.0241	0.0542	0.6563	1
Contralateral	Region	CRUS I	R	FAST	Thalamus	L	FAST	0.0533	0.0052	-0.0924	0.0468	0.0484	1
Ipsilateral	Region	CRUS I	R	FAST	Thalamus	R	FAST	0.0405	0.0051	-0.0582	0.0462	0.2078	1
Contralateral	Region	CRUS II	R	FAST	Thalamus	L	FAST	0.0599	0.0058	0.0957	0.0537	0.0746	1
Ipsilateral	Region	CRUS II	R	FAST	Thalamus	R	FAST	0.0476	0.0057	0.1101	0.051	0.0308	1
Contralateral	Region	I-IV	R	FAST	Thalamus	L	FAST	0.1335	0.005281	0.1395	0.05183	0.007125	1
Contralateral	Region	IX	R	FAST	Thalamus	L	FAST	0.1018	0.005257	0.06805	0.05054	0.1781	1
Ipsilateral	Region	IX	R	FAST	Thalamus	R	FAST	0.07516	0.004895	0.06595	0.04614	0.1529	1
Contralateral	Region	V	R	FAST	Thalamus	L	FAST	0.1043	0.005555	0.1334	0.0525	0.01106	1
Ipsilateral	Region	V	R	FAST	Thalamus	R	FAST	0.1009	0.005557	0.144	0.0503	0.004184	1
Contralateral	Region	VI	R	FAST	Thalamus	L	FAST	0.0728	0.0054	0.015	0.051	0.7689	1
Ipsilateral	Region	VI	R	FAST	Thalamus	R	FAST	0.0779	0.0053	0.0408	0.0507	0.4207	1
Contralateral	Region	VIIB	R	FAST	Thalamus	L	FAST	0.06866	0.006282	0.1032	0.05678	0.06909	1
Ipsilateral	Region	VIIB	R	FAST	Thalamus	R	FAST	0.05679	0.005997	0.1058	0.05319	0.04673	1
Contralateral	Region	VIIIA	R	FAST	Thalamus	L	FAST	0.08936	0.006141	0.1225	0.0603	0.04224	1
Ipsilateral	Region	VIIIA	R	FAST	Thalamus	R	FAST	0.06294	0.005914	0.09758	0.05665	0.08496	1
Contralateral	Region	VIIIB	R	FAST	Thalamus	L	FAST	0.08691	0.005347	0.03096	0.05796	0.5933	1
Ipsilateral	Region	VIIIB	R	FAST	Thalamus	R	FAST	0.05511	0.005119	0.03079	0.0544	0.5714	1
Contralateral	Region	X	R	FAST	Thalamus	L	FAST	0.0772	0.0049	0.0087	0.0565	0.8776	1
Ipsilateral	Region	X	R	FAST	Thalamus	R	FAST	0.0523	0.0052	-0.02	0.0546	0.7139	1
Vermis	Region	CRUS I	V	FAST	Thalamus	L	FAST	0.0065	0.0046	0.0796	0.0753	0.2909	1
Vermis	Region	CRUS I	V	FAST	Thalamus	R	FAST	0.0056	0.0045	0.0679	0.0719	0.3445	1
Vermis	Region	CRUS II	V	FAST	Thalamus	L	FAST	0.0641	0.0049	0.0716	0.0472	0.1296	1
Vermis	Region	CRUS II	V	FAST	Thalamus	R	FAST	0.0547	0.0049	0.0807	0.0478	0.0914	1
Vermis	Region	IX	V	FAST	Thalamus	L	FAST	0.1013	0.006301	0.1262	0.05704	0.02691	1
Vermis	Region	IX	V	FAST	Thalamus	R	FAST	0.09614	0.005968	0.1503	0.05259	0.004265	1
Vermis	Region	VI	V	FAST	Thalamus	L	FAST	0.0905	0.0051	0.063	0.0507	0.2139	1
Vermis	Region	VI	V	FAST	Thalamus	R	FAST	0.0763	0.0051	0.0354	0.0488	0.4683	1
Vermis	Region	VIIB	V	FAST	Thalamus	L	FAST	0.07613	0.005013	0.1259	0.05002	0.01187	1
Vermis	Region	VIIB	V	FAST	Thalamus	R	FAST	0.06416	0.004927	0.1038	0.04811	0.03098	1
Vermis	Region	VIIIA	V	FAST	Thalamus	L	FAST	0.1058	0.005434	0.1148	0.04868	0.01833	1
Vermis	Region	VIIIA	V	FAST	Thalamus	R	FAST	0.084	0.005284	0.1173	0.04664	0.01189	1
Vermis	Region	VIIIB	V	FAST	Thalamus	L	FAST	0.08029	0.005425	0.06296	0.04703	0.1806	1
Vermis	Region	VIIIB	V	FAST	Thalamus	R	FAST	0.05924	0.005106	0.05825	0.04472	0.1927	1
Vermis	Region	X	V	FAST	Thalamus	R	FAST	0.0767	0.0048	0.1436	0.05	0.0041	1
Bilateral	Global	TOTAL CEREBELLAR VOLUME	Bilateral	-	Thalamus	L	FAST	0.05136	0.006267	0.04785	0.054	0.3756	1
Bilateral	Global	TOTAL CEREBELLAR VOLUME	Bilateral	-	Thalamus	R	FAST	0.04922	0.006637	0.05324	0.05385	0.3228	1
Ipsilateral	Global	CORTEX	L	aseg	Ventral Striatum	L	FAST	0.0626	0.0051	0.0523	0.0493	0.2888	1
Contralateral	Global	CORTEX	L	aseg	Ventral Striatum	R	FAST	0.0875	0.005	0.0282	0.0485	0.5606	1
Contralateral	Global	CORTEX	R	aseg	Ventral Striatum	L	FAST	0.0735	0.005	0.0492	0.0496	0.321	1
Ipsilateral	Global	CORTEX	R	aseg	Ventral Striatum	R	FAST	0.0949	0.0048	0.0264	0.0476	0.5788	1
Ipsilateral	Region	CRUS I	L	FAST	Ventral Striatum	L	FAST	0.1056	0.0056	0.0463	0.0496	0.3508	1
Contralateral	Region	CRUS I	L	FAST	Ventral Striatum	R	FAST	0.1061	0.0056	0.0314	0.0518	0.545	1
Contralateral	Region	CRUS II	L	FAST	Ventral Striatum	R	FAST	0.1383	0.0052	0.1087	0.0415	0.0089	1
Contralateral	Region	X	L	FAST	Ventral Striatum	R	FAST	0.123	0.0058	0.1578	0.0563	0.0051	1
Contralateral	Region	CRUS I	R	FAST	Ventral Striatum	L	FAST	0.1182	0.0054	0.0732	0.049	0.1356	1
Ipsilateral	Region	CRUS I	R	FAST	Ventral Striatum	R	FAST	0.1207	0.0053	0.0453	0.0495	0.3604	1
Ipsilateral	Region	CRUS II	R	FAST	Ventral Striatum	R	FAST	0.1237	0.0049	0.1023	0.0394	0.0094	1
Contralateral	Region	VIIB	R	FAST	Ventral Striatum	L	FAST	0.1633	0.0054	0.1265	0.04816	0.008647	1
Ipsilateral	Region	X	R	FAST	Ventral Striatum	R	FAST	0.0992	0.0052	0.1229	0.0572	0.0316	1
Vermis	Region	CRUS I	V	FAST	Ventral Striatum	L	FAST	-0.0099	0.0043	-0.0444	0.0747	0.552	1
Vermis	Region	CRUS I	V	FAST	Ventral Striatum	R	FAST	-0.0042	0.0042	-0.0943	0.0719	0.1896	1
Vermis	Region	CRUS II	V	FAST	Ventral Striatum	L	FAST	0.1282	0.0054	0.0766	0.0546	0.1607	1
Vermis	Region	CRUS II	V	FAST	Ventral Striatum	R	FAST	0.1182	0.0057	0.0492	0.0542	0.3639	1

[truncated: 3 more sheets: Table S10, Table S11, Table S12]
